# Supplementary material for: Dynamic transcriptomic responses to soybean cyst nematode infection in soybean genotypes with contrasting resistance profiles
Source: Front Plant Sci. 2025 Aug 21;16:1618387. doi: 10.3389/fpls.2025.1618387 (PMC12408572; doi:10.3389/fpls.2025.1618387)
Supplement: Supplementary file 1 [file DataSheet1.xlsx]

## Sheet: Supplementary Table 1
Supplementary Table 1. Trimming and alignment quality report for the sequencing data of all 60 samples.
Sample	Raw Reads #	Surviving Reads #	Surviving %	Aligned Reads	Aligned %
1	84035382	83914120	99.8557	76839934	91.5697
2	71375214	71264648	99.8451	66041868	92.6713
3	80967202	80862346	99.8705	73406824	90.78
4	88306096	88204864	99.8854	81334461	92.2109
5	104267444	104161006	99.8979	97752851	93.8478
6	82008888	81916894	99.8878	75141064	91.7284
7	66095148	66005892	99.865	60046493	90.9714
8	85981162	85781600	99.7679	78964306	92.0527
9	76679820	76638708	99.9464	70156919	91.5424
10	69741550	69705754	99.9487	64864758	93.0551
11	65242702	65215390	99.9581	59325183	90.9681
12	79725652	79696256	99.9631	70997238	89.0848
13	78082388	78045108	99.9523	70502030	90.335
14	68205060	68176704	99.9584	61679343	90.4698
15	71648250	71617066	99.9565	66169307	92.3932
16	74365026	74337914	99.9635	68693955	92.4077
17	94887738	94844194	99.9541	85832817	90.4988
18	65770498	65744644	99.9607	62308796	94.7739
19	75876946	75838328	99.9491	71102163	93.7549
20	86290846	86250220	99.9529	79994362	92.7468
21	72171034	72137592	99.9537	66964877	92.8294
22	80918462	80888220	99.9626	74802516	92.4764
23	64470328	64446242	99.9626	58995476	91.5422
24	67674804	67641688	99.9511	62160755	91.8971
25	59241180	59213648	99.9535	53915295	91.0521
26	76018040	75987494	99.9598	70038063	92.1705
27	70333472	70298258	99.9499	63339534	90.1011
28	69132630	69109680	99.9668	63446787	91.8059
29	67642140	67614440	99.959	60590756	89.6122
30	62510948	62486200	99.9604	58804483	94.108
31	60745004	60729064	99.9738	56891510	93.6809
32	72733348	72699388	99.9533	67768993	93.2181
33	61410378	61384130	99.9573	57224003	93.2228
34	65591188	65554824	99.9446	61171350	93.3133
35	56878934	56853434	99.9552	52092725	91.6263
36	78479646	78447736	99.9593	72535000	92.4628
37	68744670	68721050	99.9656	63849602	92.9113
38	62113280	62091696	99.9653	57038189	91.8612
39	69919478	69898136	99.9695	64478432	92.2463
40	54945804	54921940	99.9566	50778473	92.4557
41	79997860	79958016	99.9502	73142034	91.4755
42	62641460	62619262	99.9646	58059390	92.7181
43	71673498	71643286	99.9578	65816993	91.8676
44	61853782	61830210	99.9619	57094753	92.3412
45	63244988	63222676	99.9647	57520618	90.981
46	75084722	75057118	99.9632	68795181	91.6571
47	68555970	68532898	99.9663	62328654	90.9471
48	61348674	61327000	99.9647	56501007	92.1307
49	78360774	78330064	99.9608	73034504	93.2394
50	77844128	77809880	99.956	71860902	92.3545
51	67745924	67714320	99.9533	62083573	91.6846
52	65821786	65796930	99.9622	60506861	91.96
53	63276388	63250440	99.959	57953617	91.6256
54	70402466	70374140	99.9598	64971341	92.3227
55	64372582	64344926	99.957	59159984	91.942
56	70795598	70763718	99.955	65338614	92.3335
57	68852698	68821236	99.9543	62791200	91.2381
58	67233542	67201262	99.952	61651433	91.7415
59	74628614	74593354	99.9528	69050769	92.5696
60	59437448	59408008	99.9505	53787338	90.5389

## Sheet: Supplementary Table 2
Supplementary Table 2. RT-qPCR primers for the validation of RNA-sequencing data.
Locus ID	Forward Primer	Reverse Primer
Glyma.02G054200	ATAGGCAGTACGAGCCCCAA	GAACCATGCGTCCTCCTTCA
Glyma.02G276600*	CCACTGCTGAAGAAGATGATGATG	AAGGACAGAAGACTTGCCACTC
Glyma.06G137000	TGCCCAGAACCAGAACTTACC	AACCTGAAGGCCAGCAACT
Glyma.06G145300	CTTGATCTTCAAACTCCAACCGA	TGCTGTAGCCACGCACAA
Glyma.06G300400	TGGAAGTTGATCCAAGCCCT	GATGTGTGATGGGACGATGGA
Glyma.08G360700	TCCCTGCCACGTTGATGTC	ATAAGCAGAGGGAGAGTGTTGG
Glyma.09G274000	GATGATGGATCAGCCACCCC	CCTCAGACTTGGGAGAGTCC
Glyma.20G162300	GCCTGATACTCACGTCACACT	AATCTCCCACGAAGACACGG
*House-keeping Gene: Elongation Factor 1B

## Sheet: Supplementary Table 3
Supplementary Table 3. Genes identified as differentially expressed from each of the five soybean lines in infected treatments compared to non-infected treatments, at 5-DPI and 10-DPI. Locus IDs correspond to Glycine max Williams 82 genome reference version 2.1.
Line	Days Post-Infection (DPI)	Locus ID (glyma.Wm82.gnm2.ann1)	log2FoldChange	padj	GO Biological Process ID	GO Biological Process Description	GO Molecular Function ID	GO Molecular Function Description
Essex	5	ENSRNA050001195	-1.5952	0.000553895
Essex	5	GLYMA_01G007100	-1.23285	0.00164523	GO:0006855 GO:0031348 GO:0046685 GO:0055085	drug transmembrane transport; negative regulation of defense response; response to arsenic-containing substance; transmembrane transport	GO:0005215 GO:0015238 GO:0015297	antiporter activity; drug transmembrane transporter activity; transporter activity
Essex	5	GLYMA_01G008200	1.68062	0.00173929	GO:0006200 GO:0006810 GO:0010048 GO:0010315 GO:0010540 GO:0010541 GO:0043481 GO:0048440 GO:0055085	ATP catabolic process; acropetal auxin transport; anthocyanin accumulation in tissues in response to UV light; auxin efflux; basipetal auxin transport; carpel development; transmembrane transport; transport; vernalization response	GO:0000166 GO:0005524 GO:0016887 GO:0017111 GO:0042626	ATP binding; ATPase activity; ATPase activity, coupled to transmembrane movement of substances; nucleoside-triphosphatase activity; nucleotide binding
Essex	5	GLYMA_01G038600	-1.1458	0.000207497	GO:0006355 GO:0009651 GO:0009723 GO:0009733 GO:0009737 GO:0009739 GO:0009751 GO:0009753 GO:0046686 GO:0080167	regulation of transcription, DNA-dependent; response to abscisic acid stimulus; response to auxin stimulus; response to cadmium ion; response to ethylene stimulus; response to gibberellin stimulus; response to jasmonic acid stimulus; response to karrikin; response to salicylic acid stimulus; response to salt stress	GO:0003676 GO:0003677 GO:0003700 GO:0008270	DNA binding; nucleic acid binding; sequence-specific DNA binding transcription factor activity; zinc ion binding
Essex	5	GLYMA_01G048700	-1.51032	0.00137681			GO:0008270	zinc ion binding
Essex	5	GLYMA_01G125400	1.33302	0.000999714	GO:0006952 GO:0007165	defense response; signal transduction	GO:0000166 GO:0017111 GO:0043531	ADP binding; nucleoside-triphosphatase activity; nucleotide binding
Essex	5	GLYMA_01G181800	1.55691	0.000553895	GO:0010043 GO:0055114 GO:0071281	cellular response to iron ion; oxidation-reduction process; response to zinc ion	GO:0004497 GO:0005506 GO:0009055 GO:0016705 GO:0019825 GO:0020037	electron carrier activity; heme binding; iron ion binding; monooxygenase activity; oxidoreductase activity, acting on paired donors, with incorporation or reduction of molecular oxygen; oxygen binding
Essex	5	GLYMA_01G190100	-1.56704	3.07331e-09	GO:0006355 GO:0009723 GO:0009737 GO:0009751 GO:0009753 GO:0010200 GO:0046686	regulation of transcription, DNA-dependent; response to abscisic acid stimulus; response to cadmium ion; response to chitin; response to ethylene stimulus; response to jasmonic acid stimulus; response to salicylic acid stimulus	GO:0003677 GO:0003700	DNA binding; sequence-specific DNA binding transcription factor activity
Essex	5	GLYMA_01G215100	1.52156	0.00139934	GO:0008152 GO:0009816 GO:0046686	defense response to bacterium, incompatible interaction; metabolic process; response to cadmium ion	GO:0003824 GO:0004630 GO:0005515 GO:0005546	catalytic activity; phosphatidylinositol-4,5-bisphosphate binding; phospholipase D activity; protein binding
Essex	5	GLYMA_01G217400	-1.64157	0.000803121	GO:0006355 GO:0009408 GO:0009644 GO:0010200 GO:0042542 GO:0045892	negative regulation of transcription, DNA-dependent; regulation of transcription, DNA-dependent; response to chitin; response to heat; response to high light intensity; response to hydrogen peroxide	GO:0003700 GO:0043565	sequence-specific DNA binding; sequence-specific DNA binding transcription factor activity
Essex	5	GLYMA_01G217700	1.54429	0.00338676	GO:0009651 GO:0009816 GO:0009817 GO:0051707	defense response to bacterium, incompatible interaction; defense response to fungus, incompatible interaction; response to other organism; response to salt stress
Essex	5	GLYMA_01G239800	-1.04775	0.00542792
Essex	5	GLYMA_01G240800	1.14438	0.00112708	GO:0006468 GO:0006995	cellular response to nitrogen starvation; protein phosphorylation	GO:0004672 GO:0004674 GO:0004713 GO:0005524 GO:0016301 GO:0016772	ATP binding; kinase activity; protein kinase activity; protein serine/threonine kinase activity; protein tyrosine kinase activity; transferase activity, transferring phosphorus-containing groups
Essex	5	GLYMA_01G241200	-2.25197	5.37333e-09	GO:0008150	biological process	GO:0003674	molecular function
Essex	5	GLYMA_02G005600	1.2625	0.00655725	GO:0002679 GO:0006355 GO:0007165 GO:0009414 GO:0009611 GO:0009651 GO:0009695 GO:0009723 GO:0009733 GO:0009737 GO:0009738 GO:0009753 GO:0009867 GO:0009873 GO:0010200 GO:0035556 GO:0042538 GO:0046686 GO:0052542	abscisic acid mediated signaling pathway; defense response by callose deposition; ethylene mediated signaling pathway; hyperosmotic salinity response; intracellular signal transduction; jasmonic acid biosynthetic process; jasmonic acid mediated signaling pathway; regulation of transcription, DNA-dependent; respiratory burst involved in defense response; response to abscisic acid stimulus; respons…	GO:0003677 GO:0003700	DNA binding; sequence-specific DNA binding transcription factor activity
Essex	5	GLYMA_02G026900	-1.04518	0.00888968	GO:0016051	carbohydrate biosynthetic process	GO:0016757 GO:0016758 GO:0047262	polygalacturonate 4-alpha-galacturonosyltransferase activity; transferase activity, transferring glycosyl groups; transferase activity, transferring hexosyl groups
Essex	5	GLYMA_02G047700	-1.04295	2.84169e-05	GO:0008150	biological process
Essex	5	GLYMA_02G059000	-1.09554	3.88425e-05	GO:0008299 GO:0019761	glucosinolate biosynthetic process; isoprenoid biosynthetic process	GO:0004161 GO:0004311 GO:0005515	dimethylallyltranstransferase activity; farnesyltranstransferase activity; protein binding
Essex	5	GLYMA_02G145300	1.01479	0.00853025	GO:0006552 GO:0008152 GO:0009744 GO:0009750	leucine catabolic process; metabolic process; response to fructose stimulus; response to sucrose stimulus	GO:0003824 GO:0004075 GO:0004485 GO:0005524 GO:0016874 GO:0046872 GO:0050897	ATP binding; biotin carboxylase activity; catalytic activity; cobalt ion binding; ligase activity; metal ion binding; methylcrotonoyl-CoA carboxylase activity
Essex	5	GLYMA_02G145700	-1.09005	0.00599467	GO:0008150 GO:0009845 GO:0019915 GO:0050826	biological process; lipid storage; response to freezing; seed germination	GO:0045735	nutrient reservoir activity
Essex	5	GLYMA_02G147900	-1.1245	0.00732144	GO:0010044	response to aluminum ion	GO:0003674	molecular function
Essex	5	GLYMA_02G171100	-1.35841	8.27133e-05	GO:0006457 GO:0009408 GO:0009644 GO:0034976 GO:0042542	protein folding; response to endoplasmic reticulum stress; response to heat; response to high light intensity; response to hydrogen peroxide	GO:0001671 GO:0051087	ATPase activator activity; chaperone binding
Essex	5	GLYMA_02G172200	1.25677	0.0057079	GO:0000041 GO:0006468	protein phosphorylation; transition metal ion transport	GO:0004672 GO:0004674 GO:0005524 GO:0016301 GO:0016772 GO:0030246	ATP binding; carbohydrate binding; kinase activity; protein kinase activity; protein serine/threonine kinase activity; transferase activity, transferring phosphorus-containing groups
Essex	5	GLYMA_02G217500	-1.04999	0.00923126	GO:0008150	biological process	GO:0003674	molecular function
Essex	5	GLYMA_02G221900	-1.07807	0.00173929	GO:0000226 GO:0000911 GO:0006468	cytokinesis by cell plate formation; microtubule cytoskeleton organization; protein phosphorylation	GO:0004672 GO:0004674 GO:0005524 GO:0016301 GO:0016772	ATP binding; kinase activity; protein kinase activity; protein serine/threonine kinase activity; transferase activity, transferring phosphorus-containing groups
Essex	5	GLYMA_02G224900	-1.19736	0.00185696	GO:0006355	regulation of transcription, DNA-dependent	GO:0003677 GO:0003700	DNA binding; sequence-specific DNA binding transcription factor activity
Essex	5	GLYMA_02G242000	-1.19481	2.84169e-05	GO:0006457 GO:0008150 GO:0009408 GO:0009644 GO:0034976 GO:0042542	biological process; protein folding; response to endoplasmic reticulum stress; response to heat; response to high light intensity; response to hydrogen peroxide	GO:0003674	molecular function
Essex	5	GLYMA_02G242800	-1.08881	0.00108831	GO:0006468 GO:0007165	protein phosphorylation; signal transduction	GO:0004672 GO:0004674 GO:0004675 GO:0005524 GO:0016772	ATP binding; protein kinase activity; protein serine/threonine kinase activity; transferase activity, transferring phosphorus-containing groups; transmembrane receptor protein serine/threonine kinase activity
Essex	5	GLYMA_02G250200	-1.13266	0.000267113	GO:0006470 GO:0009409 GO:0009414 GO:0009737 GO:0009738 GO:0009788 GO:0010119 GO:0042538	abscisic acid mediated signaling pathway; hyperosmotic salinity response; negative regulation of abscisic acid mediated signaling pathway; protein dephosphorylation; regulation of stomatal movement; response to abscisic acid stimulus; response to cold; response to water deprivation	GO:0003824 GO:0004721 GO:0004722 GO:0005515	catalytic activity; phosphoprotein phosphatase activity; protein binding; protein serine/threonine phosphatase activity
Essex	5	GLYMA_02G263800	-1.19744	0.000260252	GO:0045454 GO:0048653	anther development; cell redox homeostasis	GO:0009055 GO:0015035	electron carrier activity; protein disulfide oxidoreductase activity
Essex	5	GLYMA_03G001600	-1.25084	0.00669731			GO:0003993	acid phosphatase activity
Essex	5	GLYMA_03G041500	-1.29215	0.00299231	GO:0008152	metabolic process	GO:0000166 GO:0016491	nucleotide binding; oxidoreductase activity
Essex	5	GLYMA_03G055900	1.45318	0.000831857	GO:0006188 GO:0007062 GO:0009165 GO:0009168 GO:0009640 GO:0009737 GO:0009793 GO:0009845 GO:0009880 GO:0009909 GO:0009933 GO:0010072 GO:0010162 GO:0010182 GO:0010228 GO:0010431 GO:0010564 GO:0016567 GO:0019915 GO:0045595 GO:0048366 GO:0048825 GO:0050826 GO:0051301	IMP biosynthetic process; cell division; cotyledon development; embryo development ending in seed dormancy; embryonic pattern specification; leaf development; lipid storage; meristem structural organization; nucleotide biosynthetic process; photomorphogenesis; primary shoot apical meristem specification; protein ubiquitination; purine ribonucleoside monophosphate biosynthetic process; regulation …	GO:0003876 GO:0005515 GO:0019239 GO:0043424	AMP deaminase activity; deaminase activity; protein binding; protein histidine kinase binding
Essex	5	GLYMA_03G061300	1.32163	0.00540207
Essex	5	GLYMA_03G130700	1.28734	0.00614543
Essex	5	GLYMA_03G130900	1.08095	0.00438612	GO:0006629 GO:0006635 GO:0008152 GO:0016558 GO:0019433 GO:0044265	cellular macromolecule catabolic process; fatty acid beta-oxidation; lipid metabolic process; metabolic process; protein import into peroxisome matrix; triglyceride catabolic process	GO:0004806 GO:0005525	GTP binding; triglyceride lipase activity
Essex	5	GLYMA_03G146100	-1.31692	0.000638317	GO:0006457 GO:0009408 GO:0009644 GO:0034976 GO:0042542	protein folding; response to endoplasmic reticulum stress; response to heat; response to high light intensity; response to hydrogen peroxide	GO:0001671 GO:0051087	ATPase activator activity; chaperone binding
Essex	5	GLYMA_03G149100	-1.09678	0.00758594	GO:0006468	protein phosphorylation	GO:0004672 GO:0004674 GO:0004702 GO:0005524 GO:0016301 GO:0016772	ATP binding; kinase activity; protein kinase activity; protein serine/threonine kinase activity; receptor signaling protein serine/threonine kinase activity; transferase activity, transferring phosphorus-containing groups
Essex	5	GLYMA_03G157300	-1.17291	0.00501515	GO:0006355 GO:0009407	regulation of transcription, DNA-dependent; toxin catabolic process	GO:0003677 GO:0003700 GO:0043565	DNA binding; sequence-specific DNA binding; sequence-specific DNA binding transcription factor activity
Essex	5	GLYMA_03G159600	-1.25606	0.00306162	GO:0016192	vesicle-mediated transport
Essex	5	GLYMA_03G161300	1.19715	7.97319e-05	GO:0000226 GO:0000278 GO:0000724 GO:0000911 GO:0006261 GO:0006275 GO:0006281 GO:0006306 GO:0006342 GO:0006346 GO:0006355 GO:0006471 GO:0006979 GO:0007067 GO:0007129 GO:0007131 GO:0007267 GO:0009555 GO:0009616 GO:0009737 GO:0009855 GO:0009909 GO:0010014 GO:0010073 GO:0010212 GO:0010267 GO:0010564 GO:0016246 GO:0016444 GO:0016568 GO:0016570 GO:0031047 GO:0035196 GO:0043687 GO:0045893 GO:0048449 GO:…	DNA-dependent DNA replication; DNA methylation; DNA repair; RNA interference; cell-cell signaling; chromatin modification; chromatin silencing; cytokinesis by cell plate formation; determination of bilateral symmetry; double-strand break repair via homologous recombination; floral organ formation; gene silencing by RNA; histone H3-K9 methylation; histone modification; meristem initiation; meriste…	GO:0003677 GO:0003950 GO:0008270 GO:0051287	DNA binding; NAD+ ADP-ribosyltransferase activity; NAD binding; zinc ion binding
Essex	5	GLYMA_03G162700	1.79197	0.000980844	GO:0006355 GO:0009873 GO:0010200	ethylene mediated signaling pathway; regulation of transcription, DNA-dependent; response to chitin	GO:0003677 GO:0003700	DNA binding; sequence-specific DNA binding transcription factor activity
Essex	5	GLYMA_03G218900	-3.05205	7.16691e-05	GO:0006499	N-terminal protein myristoylation	GO:0003674	molecular function
Essex	5	GLYMA_03G220100	1.1489	7.78527e-05	GO:0006355 GO:0006826 GO:0009555 GO:0009793 GO:0010106 GO:0010167 GO:0015706	cellular response to iron ion starvation; embryo development ending in seed dormancy; iron ion transport; nitrate transport; pollen development; regulation of transcription, DNA-dependent; response to nitrate	GO:0003700 GO:0043565	sequence-specific DNA binding; sequence-specific DNA binding transcription factor activity
Essex	5	GLYMA_03G229500	1.02734	0.0047012
Essex	5	GLYMA_03G241500	1.51659	0.000633757	GO:0006810 GO:0055085	transmembrane transport; transport	GO:0005215 GO:0005351 GO:0015144 GO:0022857 GO:0022891	carbohydrate transmembrane transporter activity; substrate-specific transmembrane transporter activity; sugar:hydrogen symporter activity; transmembrane transporter activity; transporter activity
Essex	5	GLYMA_04G015200	-1.24159	1.63801e-06	GO:0010200	response to chitin	GO:0008270	zinc ion binding
Essex	5	GLYMA_04G018400	1.08089	0.00882436	GO:0008150	biological process	GO:0003674	molecular function
Essex	5	GLYMA_04G030900	2.18766	0.00084807	GO:0006499 GO:0009061	N-terminal protein myristoylation; anaerobic respiration	GO:0003674	molecular function
Essex	5	GLYMA_04G050200	1.19805	0.00349148	GO:0007623 GO:0009409 GO:0009585 GO:0009649 GO:0009733 GO:0009737 GO:0009826 GO:0009909 GO:0010031 GO:0010119 GO:0048573	circadian rhythm; circumnutation; entrainment of circadian clock; photoperiodism, flowering; red, far-red light phototransduction; regulation of flower development; regulation of stomatal movement; response to abscisic acid stimulus; response to auxin stimulus; response to cold; unidimensional cell growth	GO:0003700 GO:0008022	protein C-terminus binding; sequence-specific DNA binding transcription factor activity
Essex	5	GLYMA_04G058000	1.12883	0.00070578
Essex	5	GLYMA_04G064600	-1.87554	8.74366e-09	GO:0008150	biological process	GO:0003674	molecular function
Essex	5	GLYMA_04G087800	-1.55651	3.07331e-09	GO:0008150	biological process	GO:0003674	molecular function
Essex	5	GLYMA_04G100400	-1.43139	0.00209319	GO:0009741 GO:0016126	response to brassinosteroid stimulus; sterol biosynthetic process	GO:0003674	molecular function
Essex	5	GLYMA_04G111300	1.0119	0.00918215	GO:0005975	carbohydrate metabolic process	GO:0003824 GO:0004553	catalytic activity; hydrolase activity, hydrolyzing O-glycosyl compounds
Essex	5	GLYMA_04G123100	1.07676	0.000858377	GO:0008150 GO:0015996	biological process; chlorophyll catabolic process	GO:0003674	molecular function
Essex	5	GLYMA_04G127100	1.44234	0.00126231	GO:0006468 GO:0006995	cellular response to nitrogen starvation; protein phosphorylation	GO:0004672 GO:0004674 GO:0004713 GO:0005524 GO:0016301 GO:0016772	ATP binding; kinase activity; protein kinase activity; protein serine/threonine kinase activity; protein tyrosine kinase activity; transferase activity, transferring phosphorus-containing groups
Essex	5	GLYMA_04G137600	-1.35581	0.00371888	GO:0000160 GO:0006355 GO:0007623 GO:0009735 GO:0009736 GO:0009740 GO:0010162	circadian rhythm; cytokinin mediated signaling pathway; gibberellic acid mediated signaling pathway; phosphorelay signal transduction system; regulation of transcription, DNA-dependent; response to cytokinin stimulus; seed dormancy process	GO:0000156 GO:0005515	phosphorelay response regulator activity; protein binding
Essex	5	GLYMA_04G147000	1.03865	0.00853025	GO:0006511 GO:0009723 GO:0010105 GO:0042752	negative regulation of ethylene mediated signaling pathway; regulation of circadian rhythm; response to ethylene stimulus; ubiquitin-dependent protein catabolic process	GO:0004842 GO:0005515	protein binding; ubiquitin-protein ligase activity
Essex	5	GLYMA_04G226800	1.02331	0.00631244			GO:0005509	calcium ion binding
Essex	5	GLYMA_04G249000	-1.02405	0.00076624	GO:0006355 GO:0007275 GO:0009414 GO:0009611 GO:0009620 GO:0009695 GO:0009737 GO:0009753 GO:0009788 GO:0010200 GO:0042538	hyperosmotic salinity response; jasmonic acid biosynthetic process; multicellular organismal development; negative regulation of abscisic acid mediated signaling pathway; regulation of transcription, DNA-dependent; response to abscisic acid stimulus; response to chitin; response to fungus; response to jasmonic acid stimulus; response to water deprivation; response to wounding	GO:0003677 GO:0003700	DNA binding; sequence-specific DNA binding transcription factor activity
Essex	5	GLYMA_05G049400	-1.00032	1.27098e-06	GO:0008150	biological process	GO:0030246	carbohydrate binding
Essex	5	GLYMA_05G095900	-1.06171	0.0077783	GO:0006355 GO:0006984 GO:0009407 GO:0009408 GO:0009414 GO:0009737 GO:0010583 GO:0030968 GO:0034976 GO:0042538 GO:0045892	ER-nucleus signaling pathway; endoplasmic reticulum unfolded protein response; hyperosmotic salinity response; negative regulation of transcription, DNA-dependent; regulation of transcription, DNA-dependent; response to abscisic acid stimulus; response to cyclopentenone; response to endoplasmic reticulum stress; response to heat; response to water deprivation; toxin catabolic process	GO:0003677 GO:0003700 GO:0043565	DNA binding; sequence-specific DNA binding; sequence-specific DNA binding transcription factor activity
Essex	5	GLYMA_05G098200	-1.18166	8.02412e-05	GO:0006355 GO:0009723 GO:0009737 GO:0009751 GO:0009753 GO:0010200 GO:0046686	regulation of transcription, DNA-dependent; response to abscisic acid stimulus; response to cadmium ion; response to chitin; response to ethylene stimulus; response to jasmonic acid stimulus; response to salicylic acid stimulus	GO:0003677 GO:0003700	DNA binding; sequence-specific DNA binding transcription factor activity
Essex	5	GLYMA_05G190300	-1.15027	0.000980844	GO:0010075 GO:0042545	cell wall modification; regulation of meristem growth	GO:0004857 GO:0030599	enzyme inhibitor activity; pectinesterase activity
Essex	5	GLYMA_05G191600	-1.06986	0.00823706	GO:0006075 GO:0009556 GO:0009827 GO:0009846 GO:0009860 GO:0010208 GO:0010584 GO:0080092	(1->3)-beta-D-glucan biosynthetic process; microsporogenesis; plant-type cell wall modification; pollen exine formation; pollen germination; pollen tube growth; pollen wall assembly; regulation of pollen tube growth	GO:0003843	1,3-beta-D-glucan synthase activity
Essex	5	GLYMA_05G224500	1.96966	0.00038053	GO:0006949 GO:0019310 GO:0019853 GO:0055114	L-ascorbic acid biosynthetic process; inositol catabolic process; oxidation-reduction process; syncytium formation	GO:0005506 GO:0050113	inositol oxygenase activity; iron ion binding
Essex	5	GLYMA_06G089600	-1.36273	2.94673e-07	GO:0008150	biological process	GO:0003674	molecular function
Essex	5	GLYMA_06G106200	-1.59655	0.00277899	GO:0006810 GO:0008272 GO:0009684 GO:0019344 GO:0019761 GO:0030003 GO:0055085 GO:0070838	cellular cation homeostasis; cysteine biosynthetic process; divalent metal ion transport; glucosinolate biosynthetic process; indoleacetic acid biosynthetic process; sulfate transport; transmembrane transport; transport	GO:0005215 GO:0008271 GO:0015116	secondary active sulfate transmembrane transporter activity; sulfate transmembrane transporter activity; transporter activity
Essex	5	GLYMA_06G106700	-1.43581	0.00299231	GO:0030001	metal ion transport	GO:0046872	metal ion binding
Essex	5	GLYMA_06G145300	1.50225	0.003737	GO:0006979 GO:0055114	oxidation-reduction process; response to oxidative stress	GO:0004601 GO:0005515 GO:0020037	heme binding; peroxidase activity; protein binding
Essex	5	GLYMA_06G151300	-1.57332	0.000388288	GO:0007165 GO:0010228 GO:0016926 GO:0050665	hydrogen peroxide biosynthetic process; protein desumoylation; signal transduction; vegetative to reproductive phase transition of meristem	GO:0004871	signal transducer activity
Essex	5	GLYMA_06G194600	-1.53251	0.00341713	GO:0008150	biological process	GO:0003674	molecular function
Essex	5	GLYMA_06G206400	-1.12002	0.00108831	GO:0006355	regulation of transcription, DNA-dependent	GO:0003677 GO:0003700 GO:0008270	DNA binding; sequence-specific DNA binding transcription factor activity; zinc ion binding
Essex	5	GLYMA_06G263100	1.14706	0.00525931	GO:0005975	carbohydrate metabolic process	GO:0003824 GO:0004553 GO:0043169	catalytic activity; cation binding; hydrolase activity, hydrolyzing O-glycosyl compounds
Essex	5	GLYMA_06G265700	1.25593	0.00173929	GO:0009062 GO:0009686 GO:0009740 GO:0010162 GO:0044237	cellular metabolic process; fatty acid catabolic process; gibberellic acid mediated signaling pathway; gibberellin biosynthetic process; seed dormancy process	GO:0000166 GO:0003824 GO:0045551 GO:0050662	catalytic activity; cinnamyl-alcohol dehydrogenase activity; coenzyme binding; nucleotide binding
Essex	5	GLYMA_06G286600	4.4091	3.24735e-05			GO:0008168 GO:0008171 GO:0046983	O-methyltransferase activity; methyltransferase activity; protein dimerization activity
Essex	5	GLYMA_06G293400	1.65923	0.000267113	GO:0006511 GO:0032527 GO:0032940	protein exit from endoplasmic reticulum; secretion by cell; ubiquitin-dependent protein catabolic process	GO:0004842 GO:0008270	ubiquitin-protein ligase activity; zinc ion binding
Essex	5	GLYMA_06G302800	1.04816	0.00542792	GO:0006413 GO:0006944 GO:0048193	Golgi vesicle transport; cellular membrane fusion; translational initiation	GO:0003743	translation initiation factor activity
Essex	5	GLYMA_07G027200	-1.03329	3.43359e-06	GO:0006355	regulation of transcription, DNA-dependent	GO:0003677 GO:0003700	DNA binding; sequence-specific DNA binding transcription factor activity
Essex	5	GLYMA_07G032000	1.29483	0.00523003	GO:0010305 GO:0010928 GO:0060776	leaf vascular tissue pattern formation; regulation of auxin mediated signaling pathway; simple leaf morphogenesis	GO:0003674	molecular function
Essex	5	GLYMA_07G039500	-1.86248	8.20178e-06
Essex	5	GLYMA_07G069000	-1.37723	3.30125e-05	GO:0006468 GO:0048544	protein phosphorylation; recognition of pollen	GO:0004672 GO:0004674 GO:0004713 GO:0005524 GO:0016772 GO:0030246	ATP binding; carbohydrate binding; protein kinase activity; protein serine/threonine kinase activity; protein tyrosine kinase activity; transferase activity, transferring phosphorus-containing groups
Essex	5	GLYMA_07G078800	1.07614	0.00512364	GO:0016567	protein ubiquitination	GO:0004842 GO:0008270	ubiquitin-protein ligase activity; zinc ion binding
Essex	5	GLYMA_07G099000	-1.00238	0.00516285
Essex	5	GLYMA_07G101400	1.05571	0.00140978	GO:0006184 GO:0006886 GO:0006913 GO:0007165 GO:0007264 GO:0015031	GTP catabolic process; intracellular protein transport; nucleocytoplasmic transport; protein transport; signal transduction; small GTPase mediated signal transduction	GO:0003924 GO:0005525	GTP binding; GTPase activity
Essex	5	GLYMA_07G101500	1.12815	0.00286784
Essex	5	GLYMA_07G125600	1.11612	0.00882436	GO:0006979 GO:0046686	response to cadmium ion; response to oxidative stress	GO:0003674	molecular function
Essex	5	GLYMA_07G149600	-1.64954	0.000850601	GO:0006793 GO:0006812 GO:0006814 GO:0006816 GO:0006874 GO:0006882 GO:0009624 GO:0010351 GO:0030026 GO:0051592 GO:0055062 GO:0055085	calcium ion transport; cation transport; cellular calcium ion homeostasis; cellular manganese ion homeostasis; cellular zinc ion homeostasis; lithium ion transport; phosphate ion homeostasis; phosphorus metabolic process; response to calcium ion; response to nematode; sodium ion transport; transmembrane transport	GO:0005515 GO:0008324 GO:0015368 GO:0015369 GO:0015491	calcium:cation antiporter activity; calcium:hydrogen antiporter activity; cation:cation antiporter activity; cation transmembrane transporter activity; protein binding
Essex	5	GLYMA_07G186600	2.17601	1.27098e-06	GO:0006612 GO:0009963 GO:0010363	positive regulation of flavonoid biosynthetic process; protein targeting to membrane; regulation of plant-type hypersensitive response
Essex	5	GLYMA_07G195300	1.34498	0.00514267	GO:0001666 GO:0008150 GO:0009862 GO:0010310	biological process; regulation of hydrogen peroxide metabolic process; response to hypoxia; systemic acquired resistance, salicylic acid mediated signaling pathway	GO:0005515	protein binding
Essex	5	GLYMA_07G197100	1.06615	0.00885807	GO:0008150	biological process	GO:0003674	molecular function
Essex	5	GLYMA_07G208700	1.08156	0.00916073	GO:0009793 GO:0050832	defense response to fungus; embryo development ending in seed dormancy	GO:0003674	molecular function
Essex	5	GLYMA_07G243700	1.08205	0.00923126
Essex	5	GLYMA_07G247500	-1.38	9.80706e-07	GO:0007267	cell-cell signaling	GO:0004871	signal transducer activity
Essex	5	GLYMA_07G265900	2.01508	2.82503e-05	GO:0006814 GO:0006835 GO:0015743 GO:0035725 GO:0051453 GO:0055085	dicarboxylic acid transport; malate transport; regulation of intracellular pH; sodium ion transmembrane transport; sodium ion transport; transmembrane transport	GO:0005215 GO:0015140 GO:0017153	malate transmembrane transporter activity; sodium:dicarboxylate symporter activity; transporter activity
Essex	5	GLYMA_08G013100	1.509	0.00379035	GO:0008150	biological process	GO:0003674	molecular function
Essex	5	GLYMA_08G044800	1.30953	0.000130832	GO:0008150	biological process	GO:0003674	molecular function
Essex	5	GLYMA_08G103400	1.29828	0.00472522	GO:0008150	biological process	GO:0003674	molecular function
Essex	5	GLYMA_08G109400	1.3321	0.00563302	GO:0006979 GO:0008152 GO:0009058 GO:0009411 GO:0009611 GO:0009629 GO:0009715 GO:0009718 GO:0009733 GO:0009744 GO:0009753 GO:0009813 GO:0009926 GO:0010224 GO:0031540	anthocyanin-containing compound biosynthetic process; auxin polar transport; biosynthetic process; chalcone biosynthetic process; flavonoid biosynthetic process; metabolic process; regulation of anthocyanin biosynthetic process; response to UV; response to UV-B; response to auxin stimulus; response to gravity; response to jasmonic acid stimulus; response to oxidative stress; response to sucrose s…	GO:0003824 GO:0005515 GO:0016210 GO:0016746 GO:0016747	catalytic activity; naringenin-chalcone synthase activity; protein binding; transferase activity, transferring acyl groups; transferase activity, transferring acyl groups other than amino-acyl groups
Essex	5	GLYMA_08G132400	-1.15602	9.80055e-06	GO:0008150 GO:0010167 GO:0015706	biological process; nitrate transport; response to nitrate	GO:0005543	phospholipid binding
Essex	5	GLYMA_08G145300	1.51915	0.00357555	GO:0006355 GO:0006865 GO:0050832	amino acid transport; defense response to fungus; regulation of transcription, DNA-dependent	GO:0003677 GO:0003700	DNA binding; sequence-specific DNA binding transcription factor activity
Essex	5	GLYMA_08G158100	1.02911	0.00990438	GO:0008150 GO:0009407 GO:0009693 GO:0010583	biological process; ethylene biosynthetic process; response to cyclopentenone; toxin catabolic process	GO:0003674	molecular function
Essex	5	GLYMA_08G161000	1.6723	0.000107404	GO:0000478 GO:0006221 GO:0009793 GO:0046686	embryo development ending in seed dormancy; endonucleolytic cleavage involved in rRNA processing; pyrimidine nucleotide biosynthetic process; response to cadmium ion	GO:0003883	CTP synthase activity
Essex	5	GLYMA_08G189500	1.83713	0.000781135	GO:0006952 GO:0009611 GO:0009695 GO:0009737 GO:0009753 GO:0009816 GO:0010311 GO:0030397 GO:0034440 GO:0040007 GO:0048364	defense response; defense response to bacterium, incompatible interaction; growth; jasmonic acid biosynthetic process; lateral root formation; lipid oxidation; membrane disassembly; response to abscisic acid stimulus; response to jasmonic acid stimulus; response to wounding; root development	GO:0016165	lipoxygenase activity
Essex	5	GLYMA_08G288600	1.13602	0.0023719	GO:0005992 GO:0008152	metabolic process; trehalose biosynthetic process	GO:0003824 GO:0004805 GO:0016757	catalytic activity; transferase activity, transferring glycosyl groups; trehalose-phosphatase activity
Essex	5	GLYMA_08G341300	2.43864	0.000436306	GO:0006457 GO:0009408 GO:0009644 GO:0010167 GO:0015706 GO:0034976 GO:0042542	nitrate transport; protein folding; response to endoplasmic reticulum stress; response to heat; response to high light intensity; response to hydrogen peroxide; response to nitrate	GO:0004866	endopeptidase inhibitor activity
Essex	5	GLYMA_08G346900	1.33113	0.00117318	GO:0008150 GO:0009740 GO:0010162	biological process; gibberellic acid mediated signaling pathway; seed dormancy process	GO:0003674	molecular function
Essex	5	GLYMA_08G351800	1.18901	0.00587818	GO:0010167 GO:0015706 GO:0055114	nitrate transport; oxidation-reduction process; response to nitrate	GO:0016491 GO:0016706	oxidoreductase activity; oxidoreductase activity, acting on paired donors, with incorporation or reduction of molecular oxygen, 2-oxoglutarate as one donor, and incorporation of one atom each of oxygen into both donors
Essex	5	GLYMA_08G363600	1.1579	0.00607964	GO:0008150	biological process	GO:0003674	molecular function
Essex	5	GLYMA_09G014100	-1.22385	0.000789121	GO:0006355	regulation of transcription, DNA-dependent	GO:0003677 GO:0003700 GO:0043565	DNA binding; sequence-specific DNA binding; sequence-specific DNA binding transcription factor activity
Essex	5	GLYMA_09G016400	1.96424	0.000858377			GO:0046872	metal ion binding
Essex	5	GLYMA_09G080100	1.38213	0.0015744	GO:0009061 GO:0009218 GO:0019690 GO:0019692	anaerobic respiration; deoxyribose phosphate metabolic process; pyrimidine deoxyribonucleoside interconversion; pyrimidine ribonucleotide metabolic process	GO:0003824 GO:0008270 GO:0016787	catalytic activity; hydrolase activity; zinc ion binding
Essex	5	GLYMA_09G109200	-1.03639	0.000164305	GO:0006457 GO:0009408 GO:0009644 GO:0034976 GO:0042542	protein folding; response to endoplasmic reticulum stress; response to heat; response to high light intensity; response to hydrogen peroxide	GO:0001671 GO:0051087	ATPase activator activity; chaperone binding
Essex	5	GLYMA_09G133600	-1.09245	4.02472e-09	GO:0006355	regulation of transcription, DNA-dependent	GO:0003700	sequence-specific DNA binding transcription factor activity
Essex	5	GLYMA_09G145700	1.02362	0.00888968	GO:0006499 GO:0009611 GO:0009744 GO:0009750	N-terminal protein myristoylation; response to fructose stimulus; response to sucrose stimulus; response to wounding	GO:0005515 GO:0030246	carbohydrate binding; protein binding
Essex	5	GLYMA_09G173300	1.29421	0.00307589	GO:0008150	biological process	GO:0003674	molecular function
Essex	5	GLYMA_09G204100	-1.00313	7.10754e-05	GO:0009738 GO:0010029 GO:0080163	abscisic acid mediated signaling pathway; regulation of protein serine/threonine phosphatase activity; regulation of seed germination	GO:0004872 GO:0005515 GO:0010427 GO:0042803	abscisic acid binding; protein binding; protein homodimerization activity; receptor activity
Essex	5	GLYMA_09G210400	1.23912	0.00414635	GO:0006952 GO:0009626	defense response; plant-type hypersensitive response	GO:0000166 GO:0005515 GO:0043531	ADP binding; nucleotide binding; protein binding
Essex	5	GLYMA_09G216400	2.02481	0.000803121	GO:0006468 GO:0007169	protein phosphorylation; transmembrane receptor protein tyrosine kinase signaling pathway	GO:0004672 GO:0004674 GO:0005524 GO:0016301 GO:0016772	ATP binding; kinase activity; protein kinase activity; protein serine/threonine kinase activity; transferase activity, transferring phosphorus-containing groups
Essex	5	GLYMA_09G218600	-1.5958	0.00084807	GO:0009639 GO:0009687 GO:0048838 GO:0050832 GO:0055114	abscisic acid metabolic process; defense response to fungus; oxidation-reduction process; release of seed from dormancy; response to red or far red light	GO:0005506 GO:0009055 GO:0010295 GO:0016705 GO:0019825 GO:0020037	(+)-abscisic acid 8'-hydroxylase activity; electron carrier activity; heme binding; iron ion binding; oxidoreductase activity, acting on paired donors, with incorporation or reduction of molecular oxygen; oxygen binding
Essex	5	GLYMA_09G224400	1.31884	0.00323773
Essex	5	GLYMA_09G247300	-1.10481	6.96869e-06	GO:0008150	biological process	GO:0003674	molecular function
Essex	5	GLYMA_09G253800	2.15706	0.000821084			GO:0008168 GO:0008757	S-adenosylmethionine-dependent methyltransferase activity; methyltransferase activity
Essex	5	GLYMA_09G277000	1.08048	0.00465976	GO:0006468 GO:0007165	protein phosphorylation; signal transduction	GO:0004672 GO:0004674 GO:0005524 GO:0016301 GO:0016772	ATP binding; kinase activity; protein kinase activity; protein serine/threonine kinase activity; transferase activity, transferring phosphorus-containing groups
Essex	5	GLYMA_10G023100	-1.07122	0.00358986	GO:0007165	signal transduction
Essex	5	GLYMA_10G050600	-1.17663	0.00752335	GO:0008150	biological process	GO:0003674	molecular function
Essex	5	GLYMA_10G051100	-1.98692	1.63801e-06	GO:0006464 GO:0006511 GO:0006623 GO:0010224 GO:0016192	cellular protein modification process; protein targeting to vacuole; response to UV-B; ubiquitin-dependent protein catabolic process; vesicle-mediated transport
Essex	5	GLYMA_10G107900	1.0053	0.00996142	GO:0008152	metabolic process	GO:0008194 GO:0016757 GO:0016758	UDP-glycosyltransferase activity; transferase activity, transferring glycosyl groups; transferase activity, transferring hexosyl groups
Essex	5	GLYMA_10G161200	-1.22256	0.0016001	GO:0006355 GO:0045893	positive regulation of transcription, DNA-dependent; regulation of transcription, DNA-dependent	GO:0001158 GO:0003700 GO:0005516	calmodulin binding; enhancer sequence-specific DNA binding; sequence-specific DNA binding transcription factor activity
Essex	5	GLYMA_10G166000	1.73023	1.63801e-06	GO:0006520 GO:0006567 GO:0009744 GO:0009750	cellular amino acid metabolic process; response to fructose stimulus; response to sucrose stimulus; threonine catabolic process	GO:0003824 GO:0004793 GO:0016829 GO:0016832 GO:0030170	aldehyde-lyase activity; catalytic activity; lyase activity; pyridoxal phosphate binding; threonine aldolase activity
Essex	5	GLYMA_10G231200	-1.7648	0.0001229	GO:0006633 GO:0016119 GO:0016123 GO:0055114	carotene metabolic process; fatty acid biosynthetic process; oxidation-reduction process; xanthophyll biosynthetic process	GO:0005506 GO:0010291 GO:0016491	carotene beta-ring hydroxylase activity; iron ion binding; oxidoreductase activity
Essex	5	GLYMA_10G231500	-1.30776	0.000673288	GO:0006468 GO:0051510	protein phosphorylation; regulation of unidimensional cell growth	GO:0004672 GO:0004674 GO:0005524 GO:0016301 GO:0016772	ATP binding; kinase activity; protein kinase activity; protein serine/threonine kinase activity; transferase activity, transferring phosphorus-containing groups
Essex	5	GLYMA_10G235000	1.57476	0.00148387	GO:0008150	biological process	GO:0003674	molecular function
Essex	5	GLYMA_10G237800	-1.57396	0.00195882	GO:0002679 GO:0006355 GO:0010200 GO:0035556	intracellular signal transduction; regulation of transcription, DNA-dependent; respiratory burst involved in defense response; response to chitin	GO:0003677 GO:0003700 GO:0043565	DNA binding; sequence-specific DNA binding; sequence-specific DNA binding transcription factor activity
Essex	5	GLYMA_10G273300	1.27193	0.00312161	GO:0008150	biological process	GO:0003674	molecular function
Essex	5	GLYMA_10G274100	1.02673	0.00926649
Essex	5	GLYMA_10G295300	1.08666	0.00913969	GO:0000096 GO:0006546 GO:0006636 GO:0006733 GO:0006766 GO:0008652 GO:0009072 GO:0009106 GO:0009108 GO:0009117 GO:0009266 GO:0009416 GO:0009695 GO:0009915 GO:0009965 GO:0010189 GO:0015994 GO:0019216 GO:0019288 GO:0019748 GO:0030154 GO:0031347 GO:0031408 GO:0042362 GO:0044272 GO:0045893 GO:0071555	aromatic amino acid family metabolic process; cell differentiation; cell wall organization; cellular amino acid biosynthetic process; chlorophyll metabolic process; coenzyme biosynthetic process; fat-soluble vitamin biosynthetic process; glycine catabolic process; isopentenyl diphosphate biosynthetic process, mevalonate-independent pathway; jasmonic acid biosynthetic process; leaf morphogenesis; …	GO:0004659 GO:0010176	homogentisate phytyltransferase activity; prenyltransferase activity
Essex	5	GLYMA_11G014200	-1.40848	0.00486398	GO:0006355	regulation of transcription, DNA-dependent	GO:0003677 GO:0003700	DNA binding; sequence-specific DNA binding transcription factor activity
Essex	5	GLYMA_11G052100	-1.36689	1.63801e-06	GO:0006355 GO:0009723 GO:0009737 GO:0009751 GO:0009753 GO:0010200 GO:0046686	regulation of transcription, DNA-dependent; response to abscisic acid stimulus; response to cadmium ion; response to chitin; response to ethylene stimulus; response to jasmonic acid stimulus; response to salicylic acid stimulus	GO:0003677 GO:0003700	DNA binding; sequence-specific DNA binding transcription factor activity
Essex	5	GLYMA_11G107000	1.49397	0.00369007	GO:0006612 GO:0006833 GO:0006865 GO:0009651 GO:0009750 GO:0009963 GO:0010363 GO:0015800 GO:0015804 GO:0030003 GO:0070838	acidic amino acid transport; amino acid transport; cellular cation homeostasis; divalent metal ion transport; neutral amino acid transport; positive regulation of flavonoid biosynthetic process; protein targeting to membrane; regulation of plant-type hypersensitive response; response to fructose stimulus; response to salt stress; water transport	GO:0015171	amino acid transmembrane transporter activity
Essex	5	GLYMA_11G127500	-1.06223	0.00227031			GO:0005509	calcium ion binding
Essex	5	GLYMA_11G129500	1.29723	0.00614543	GO:0005975	carbohydrate metabolic process	GO:0003824 GO:0004553 GO:0043169	catalytic activity; cation binding; hydrolase activity, hydrolyzing O-glycosyl compounds
Essex	5	GLYMA_11G129900	1.64375	0.00189816	GO:0005975	carbohydrate metabolic process	GO:0003824 GO:0004553 GO:0043169	catalytic activity; cation binding; hydrolase activity, hydrolyzing O-glycosyl compounds
Essex	5	GLYMA_11G140500	-1.5455	0.000553895	GO:0006457 GO:0009266 GO:0009408 GO:0009615 GO:0009617 GO:0009644 GO:0016567 GO:0034976 GO:0042542 GO:0046686	protein folding; protein ubiquitination; response to bacterium; response to cadmium ion; response to endoplasmic reticulum stress; response to heat; response to high light intensity; response to hydrogen peroxide; response to temperature stimulus; response to virus	GO:0005524 GO:0031625	ATP binding; ubiquitin protein ligase binding
Essex	5	GLYMA_11G149100	1.1053	0.00440612	GO:0009690 GO:0009823 GO:0010103 GO:0055114	cytokinin catabolic process; cytokinin metabolic process; oxidation-reduction process; stomatal complex morphogenesis	GO:0003824 GO:0008762 GO:0016491 GO:0016614 GO:0019139 GO:0050660	UDP-N-acetylmuramate dehydrogenase activity; catalytic activity; cytokinin dehydrogenase activity; flavin adenine dinucleotide binding; oxidoreductase activity; oxidoreductase activity, acting on CH-OH group of donors
Essex	5	GLYMA_11G162100	2.7262	0.000464407	GO:0006979 GO:0055114	oxidation-reduction process; response to oxidative stress	GO:0004601 GO:0005515 GO:0020037	heme binding; peroxidase activity; protein binding
Essex	5	GLYMA_11G184000	1.50419	0.000190319	GO:0006355	regulation of transcription, DNA-dependent	GO:0003676 GO:0003700 GO:0008270	nucleic acid binding; sequence-specific DNA binding transcription factor activity; zinc ion binding
Essex	5	GLYMA_11G193200	-1.40068	0.00169904	GO:0008150	biological process	GO:0003674	molecular function
Essex	5	GLYMA_11G217200	-1.89272	2.88547e-08	GO:0008150	biological process	GO:0005509	calcium ion binding
Essex	5	GLYMA_11G219000	1.68465	0.00274742	GO:0006612 GO:0008150 GO:0009963 GO:0010363	biological process; positive regulation of flavonoid biosynthetic process; protein targeting to membrane; regulation of plant-type hypersensitive response	GO:0003674	molecular function
Essex	5	GLYMA_11G220300	-1.05943	0.00462974	GO:0006508	proteolysis	GO:0004190	aspartic-type endopeptidase activity
Essex	5	GLYMA_11G222600	-1.17887	0.0010803	GO:0006470 GO:0009409 GO:0009414 GO:0009737 GO:0009738 GO:0009788 GO:0010119 GO:0042538	abscisic acid mediated signaling pathway; hyperosmotic salinity response; negative regulation of abscisic acid mediated signaling pathway; protein dephosphorylation; regulation of stomatal movement; response to abscisic acid stimulus; response to cold; response to water deprivation	GO:0003824 GO:0004721 GO:0004722 GO:0005515	catalytic activity; phosphoprotein phosphatase activity; protein binding; protein serine/threonine phosphatase activity
Essex	5	GLYMA_11G236600	1.72868	0.000302002	GO:0009651 GO:0009789 GO:0016567 GO:0047484	positive regulation of abscisic acid mediated signaling pathway; protein ubiquitination; regulation of response to osmotic stress; response to salt stress	GO:0004842 GO:0005515 GO:0008270	protein binding; ubiquitin-protein ligase activity; zinc ion binding
Essex	5	GLYMA_11G252700	1.03723	0.00706721	GO:0008150 GO:0015824	biological process; proline transport	GO:0003674	molecular function
Essex	5	GLYMA_12G015300	1.01681	0.00952169	GO:0000041 GO:0006826 GO:0010106 GO:0010167 GO:0010359 GO:0015706 GO:0016132 GO:0055114	brassinosteroid biosynthetic process; cellular response to iron ion starvation; iron ion transport; nitrate transport; oxidation-reduction process; regulation of anion channel activity; response to nitrate; transition metal ion transport	GO:0000166 GO:0008270 GO:0016491	nucleotide binding; oxidoreductase activity; zinc ion binding
Essex	5	GLYMA_12G054100	1.25191	0.00674494	GO:0005975	carbohydrate metabolic process	GO:0003824 GO:0004553 GO:0043169	catalytic activity; cation binding; hydrolase activity, hydrolyzing O-glycosyl compounds
Essex	5	GLYMA_12G064000	-1.64481	0.000143022	GO:0006457 GO:0009266 GO:0009408 GO:0009615 GO:0009617 GO:0009644 GO:0016567 GO:0034976 GO:0042542 GO:0046686	protein folding; protein ubiquitination; response to bacterium; response to cadmium ion; response to endoplasmic reticulum stress; response to heat; response to high light intensity; response to hydrogen peroxide; response to temperature stimulus; response to virus	GO:0005524 GO:0031625	ATP binding; ubiquitin protein ligase binding
Essex	5	GLYMA_12G067800	-1.02194	0.00554124	GO:0008150	biological process	GO:0003674	molecular function
Essex	5	GLYMA_12G111500	1.6586	0.00292508	GO:0008150	biological process	GO:0003674	molecular function
Essex	5	GLYMA_12G112000	1.40298	0.00369007	GO:0006511 GO:0032527 GO:0032940	protein exit from endoplasmic reticulum; secretion by cell; ubiquitin-dependent protein catabolic process	GO:0004842 GO:0008270	ubiquitin-protein ligase activity; zinc ion binding
Essex	5	GLYMA_12G114100	1.09756	0.00301015	GO:0006468 GO:0010200 GO:0050832	defense response to fungus; protein phosphorylation; response to chitin	GO:0004672 GO:0004674 GO:0005524 GO:0016301 GO:0016772 GO:0030246	ATP binding; carbohydrate binding; kinase activity; protein kinase activity; protein serine/threonine kinase activity; transferase activity, transferring phosphorus-containing groups
Essex	5	GLYMA_12G141700	-1.16875	0.00185305			GO:0003700	sequence-specific DNA binding transcription factor activity
Essex	5	GLYMA_12G202100	1.06532	0.00161671	GO:0006487 GO:0007346	protein N-linked glycosylation; regulation of mitotic cell cycle	GO:0004559 GO:0004571 GO:0005509	alpha-mannosidase activity; calcium ion binding; mannosyl-oligosaccharide 1,2-alpha-mannosidase activity
Essex	5	GLYMA_12G222400	1.30522	0.00380455	GO:0001666 GO:0008150 GO:0009862 GO:0010310	biological process; regulation of hydrogen peroxide metabolic process; response to hypoxia; systemic acquired resistance, salicylic acid mediated signaling pathway	GO:0005515	protein binding
Essex	5	GLYMA_13G009100	1.15548	0.0041499	GO:0006970 GO:0009651 GO:0009687 GO:0009739 GO:0010200	abscisic acid metabolic process; response to chitin; response to gibberellin stimulus; response to osmotic stress; response to salt stress	GO:0005515 GO:0008270	protein binding; zinc ion binding
Essex	5	GLYMA_13G009300	1.34568	5.62192e-05	GO:0006355 GO:0007623 GO:0048579	circadian rhythm; negative regulation of long-day photoperiodism, flowering; regulation of transcription, DNA-dependent	GO:0003700 GO:0008270	sequence-specific DNA binding transcription factor activity; zinc ion binding
Essex	5	GLYMA_13G048800	1.58914	0.000937974	GO:0006499 GO:0006888 GO:0016998 GO:0030968 GO:0043090	ER to Golgi vesicle-mediated transport; N-terminal protein myristoylation; amino acid import; cell wall macromolecule catabolic process; endoplasmic reticulum unfolded protein response	GO:0016798	hydrolase activity, acting on glycosyl bonds
Essex	5	GLYMA_13G095300	-1.27529	0.00501923	GO:0005975 GO:0006073	carbohydrate metabolic process; cellular glucan metabolic process	GO:0004553 GO:0016762 GO:0016798	hydrolase activity, acting on glycosyl bonds; hydrolase activity, hydrolyzing O-glycosyl compounds; xyloglucan:xyloglucosyl transferase activity
Essex	5	GLYMA_13G111000	-1.43899	0.00106526
Essex	5	GLYMA_13G122500	2.56598	0.0001229	GO:0006355 GO:0009873 GO:0010200	ethylene mediated signaling pathway; regulation of transcription, DNA-dependent; response to chitin	GO:0003677 GO:0003700	DNA binding; sequence-specific DNA binding transcription factor activity
Essex	5	GLYMA_13G123100	1.89356	0.00135256	GO:0006355 GO:0009873 GO:0010200	ethylene mediated signaling pathway; regulation of transcription, DNA-dependent; response to chitin	GO:0003677 GO:0003700	DNA binding; sequence-specific DNA binding transcription factor activity
Essex	5	GLYMA_13G138600	-1.69457	2.84169e-05	GO:0006464 GO:0006511	cellular protein modification process; ubiquitin-dependent protein catabolic process
Essex	5	GLYMA_13G162000	-1.1688	0.00333492
Essex	5	GLYMA_13G164400	1.02639	0.0081934
Essex	5	GLYMA_13G179200	1.56452	0.00329415	GO:0008150	biological process	GO:0003674	molecular function
Essex	5	GLYMA_13G181000	2.8552	3.88425e-05	GO:0001666 GO:0008150 GO:0009862 GO:0010310	biological process; regulation of hydrogen peroxide metabolic process; response to hypoxia; systemic acquired resistance, salicylic acid mediated signaling pathway	GO:0005515	protein binding
Essex	5	GLYMA_13G205000	-1.08754	0.000618204	GO:0008150	biological process	GO:0003674	molecular function
Essex	5	GLYMA_13G215600	1.72025	0.00103096	GO:0016567 GO:1900425 GO:1901485	negative regulation of defense response to bacterium; positive regulation of transcription factor catabolic process; protein ubiquitination	GO:0004842 GO:0008134 GO:0008270	transcription factor binding; ubiquitin-protein ligase activity; zinc ion binding
Essex	5	GLYMA_13G242100	1.64885	0.00292643	GO:0001666 GO:0008150 GO:0009862 GO:0010310	biological process; regulation of hydrogen peroxide metabolic process; response to hypoxia; systemic acquired resistance, salicylic acid mediated signaling pathway	GO:0005515	protein binding
Essex	5	GLYMA_13G266100	1.05035	0.00597613	GO:0006468	protein phosphorylation	GO:0004672 GO:0004674 GO:0005524 GO:0016772	ATP binding; protein kinase activity; protein serine/threonine kinase activity; transferase activity, transferring phosphorus-containing groups
Essex	5	GLYMA_13G279200	1.55862	0.00178952	GO:0001666 GO:0008150 GO:0009862 GO:0010310	biological process; regulation of hydrogen peroxide metabolic process; response to hypoxia; systemic acquired resistance, salicylic acid mediated signaling pathway	GO:0005515	protein binding
Essex	5	GLYMA_13G280900	-1.00705	0.000799782	GO:0008152	metabolic process	GO:0008168	methyltransferase activity
Essex	5	GLYMA_13G285300	1.9726	0.00108235	GO:0010043 GO:0055114 GO:0071281	cellular response to iron ion; oxidation-reduction process; response to zinc ion	GO:0004497 GO:0005506 GO:0009055 GO:0016705 GO:0019825 GO:0020037	electron carrier activity; heme binding; iron ion binding; monooxygenase activity; oxidoreductase activity, acting on paired donors, with incorporation or reduction of molecular oxygen; oxygen binding
Essex	5	GLYMA_13G291600	1.35443	4.07747e-05	GO:0008150	biological process	GO:0003674	molecular function
Essex	5	GLYMA_13G299100	1.45423	0.00167347	GO:0008150	biological process	GO:0003674	molecular function
Essex	5	GLYMA_13G304400	-1.45835	0.00218714	GO:0005975 GO:0006073 GO:0010075	carbohydrate metabolic process; cellular glucan metabolic process; regulation of meristem growth	GO:0004553 GO:0016762 GO:0016798	hydrolase activity, acting on glycosyl bonds; hydrolase activity, hydrolyzing O-glycosyl compounds; xyloglucan:xyloglucosyl transferase activity
Essex	5	GLYMA_13G361900	1.94668	3.31686e-05	GO:0000165 GO:0006612 GO:0006855 GO:0007165 GO:0009414 GO:0009595 GO:0009697 GO:0009723 GO:0009733 GO:0009737 GO:0009738 GO:0009751 GO:0009753 GO:0009862 GO:0009867 GO:0010193 GO:0010200 GO:0010310 GO:0010363 GO:0015692 GO:0031348 GO:0042538 GO:0042742 GO:0043069 GO:0043900 GO:0046865 GO:0050832 GO:0080168	MAPK cascade; abscisic acid mediated signaling pathway; abscisic acid transport; defense response to bacterium; defense response to fungus; detection of biotic stimulus; drug transmembrane transport; hyperosmotic salinity response; jasmonic acid mediated signaling pathway; lead ion transport; negative regulation of defense response; negative regulation of programmed cell death; protein targeting …	GO:0000166 GO:0005524 GO:0016887 GO:0017111 GO:0042626	ATP binding; ATPase activity; ATPase activity, coupled to transmembrane movement of substances; nucleoside-triphosphatase activity; nucleotide binding
Essex	5	GLYMA_13G362300	1.25954	9.80055e-06			GO:0005471 GO:0005524	ATP:ADP antiporter activity; ATP binding
Essex	5	GLYMA_14G010500	1.52022	7.16691e-05			GO:0004553	hydrolase activity, hydrolyzing O-glycosyl compounds
Essex	5	GLYMA_14G049000	1.35538	0.00465976	GO:0000165 GO:0006612 GO:0009595 GO:0009620 GO:0009693 GO:0009697 GO:0009862 GO:0009867 GO:0010200 GO:0010310 GO:0010363 GO:0030003 GO:0031348 GO:0042742 GO:0043900 GO:0050832 GO:0055114 GO:0070838 GO:0071398	MAPK cascade; cellular cation homeostasis; cellular response to fatty acid; defense response to bacterium; defense response to fungus; detection of biotic stimulus; divalent metal ion transport; ethylene biosynthetic process; jasmonic acid mediated signaling pathway; negative regulation of defense response; oxidation-reduction process; protein targeting to membrane; regulation of hydrogen peroxid…	GO:0009815 GO:0016491 GO:0016706	1-aminocyclopropane-1-carboxylate oxidase activity; oxidoreductase activity; oxidoreductase activity, acting on paired donors, with incorporation or reduction of molecular oxygen, 2-oxoglutarate as one donor, and incorporation of one atom each of oxygen into both donors
Essex	5	GLYMA_14G061300	1.24097	0.00554124
Essex	5	GLYMA_14G066400	-1.1335	0.000135122	GO:0006470 GO:0009409 GO:0009414 GO:0009737 GO:0009738 GO:0009788 GO:0010119 GO:0042538	abscisic acid mediated signaling pathway; hyperosmotic salinity response; negative regulation of abscisic acid mediated signaling pathway; protein dephosphorylation; regulation of stomatal movement; response to abscisic acid stimulus; response to cold; response to water deprivation	GO:0003824 GO:0004721 GO:0004722 GO:0005515	catalytic activity; phosphoprotein phosphatase activity; protein binding; protein serine/threonine phosphatase activity
Essex	5	GLYMA_14G073500	-1.0546	0.00267972	GO:0006355 GO:0009555	pollen development; regulation of transcription, DNA-dependent	GO:0003700 GO:0008081	phosphoric diester hydrolase activity; sequence-specific DNA binding transcription factor activity
Essex	5	GLYMA_14G078900	-1.44538	0.00356578	GO:0006944 GO:0008150	biological process; cellular membrane fusion	GO:0000166	nucleotide binding
Essex	5	GLYMA_14G082400	1.64328	0.000648443
Essex	5	GLYMA_14G096700	-1.86471	0.000250387	GO:0045454 GO:0048653	anther development; cell redox homeostasis	GO:0009055 GO:0015035	electron carrier activity; protein disulfide oxidoreductase activity
Essex	5	GLYMA_14G096800	-2.16221	0.000156325	GO:0001666 GO:0006355 GO:0006457 GO:0009407 GO:0009408 GO:0009644 GO:0010200 GO:0010286 GO:0034605 GO:0034620 GO:0034976 GO:0042542 GO:0045893 GO:0071456	cellular response to heat; cellular response to hypoxia; cellular response to unfolded protein; heat acclimation; positive regulation of transcription, DNA-dependent; protein folding; regulation of transcription, DNA-dependent; response to chitin; response to endoplasmic reticulum stress; response to heat; response to high light intensity; response to hydrogen peroxide; response to hypoxia; toxin…	GO:0003677 GO:0003700 GO:0005515 GO:0043565	DNA binding; protein binding; sequence-specific DNA binding; sequence-specific DNA binding transcription factor activity
Essex	5	GLYMA_14G098100	-1.10328	0.00338676	GO:0042398	cellular modified amino acid biosynthetic process	GO:0005504	fatty acid binding
Essex	5	GLYMA_14G118700	1.44665	0.00451204	GO:0006468	protein phosphorylation	GO:0004672 GO:0004674 GO:0005524 GO:0016301 GO:0016772	ATP binding; kinase activity; protein kinase activity; protein serine/threonine kinase activity; transferase activity, transferring phosphorus-containing groups
Essex	5	GLYMA_14G121400	-1.01613	0.00873708	GO:0001666 GO:0006631 GO:0006633 GO:0009862 GO:0010089 GO:0010310 GO:0044036 GO:0055114	cell wall macromolecule metabolic process; fatty acid biosynthetic process; fatty acid metabolic process; oxidation-reduction process; regulation of hydrogen peroxide metabolic process; response to hypoxia; systemic acquired resistance, salicylic acid mediated signaling pathway; xylem development	GO:0016491 GO:0045300 GO:0046914	acyl-[acyl-carrier-protein] desaturase activity; oxidoreductase activity; transition metal ion binding
Essex	5	GLYMA_14G132900	1.66609	0.00195303
Essex	5	GLYMA_14G199900	-1.28718	0.00505959	GO:0008150	biological process	GO:0003674	molecular function
Essex	5	GLYMA_14G200500	-2.56242	1.02451e-05	GO:0008150	biological process	GO:0003674	molecular function
Essex	5	GLYMA_14G214800	-2.13665	1.72397e-05	GO:0000302 GO:0006457 GO:0009408 GO:0009644 GO:0042542	protein folding; response to heat; response to high light intensity; response to hydrogen peroxide; response to reactive oxygen species	GO:0003674	molecular function
Essex	5	GLYMA_15G000100	-1.07079	0.00640905	GO:0000226 GO:0007020 GO:0051322	anaphase; microtubule cytoskeleton organization; microtubule nucleation	GO:0008017	microtubule binding
Essex	5	GLYMA_15G003900	-1.83455	0.00108831	GO:0006810 GO:0010264 GO:0046713 GO:0080029	borate transport; cellular response to boron-containing substance levels; myo-inositol hexakisphosphate biosynthetic process; transport	GO:0005215 GO:0015168 GO:0015204 GO:0015250 GO:0046715	borate transmembrane transporter activity; glycerol transmembrane transporter activity; transporter activity; urea transmembrane transporter activity; water channel activity
Essex	5	GLYMA_15G011500	1.08203	0.00979724			GO:0005471 GO:0005524	ATP:ADP antiporter activity; ATP binding
Essex	5	GLYMA_15G018400	-1.1099	0.00848307	GO:0006355 GO:0045893	positive regulation of transcription, DNA-dependent; regulation of transcription, DNA-dependent	GO:0003677 GO:0003700 GO:0043565	DNA binding; sequence-specific DNA binding; sequence-specific DNA binding transcription factor activity
Essex	5	GLYMA_15G023800	1.435	8.03341e-06	GO:0005975 GO:0032880 GO:0042744 GO:0048767	carbohydrate metabolic process; hydrogen peroxide catabolic process; regulation of protein localization; root hair elongation	GO:0003824 GO:0004553 GO:0004565 GO:0030246 GO:0043169	beta-galactosidase activity; carbohydrate binding; catalytic activity; cation binding; hydrolase activity, hydrolyzing O-glycosyl compounds
Essex	5	GLYMA_15G028400	1.40963	0.00267221	GO:0008150	biological process	GO:0003674	molecular function
Essex	5	GLYMA_15G054000	1.12698	0.00905686	GO:0006508 GO:0006612 GO:0006944 GO:0009697 GO:0009863 GO:0010363 GO:0030968 GO:0031348 GO:0043068 GO:0043069 GO:0045087	cellular membrane fusion; endoplasmic reticulum unfolded protein response; innate immune response; negative regulation of defense response; negative regulation of programmed cell death; positive regulation of programmed cell death; protein targeting to membrane; proteolysis; regulation of plant-type hypersensitive response; salicylic acid biosynthetic process; salicylic acid mediated signaling pa…	GO:0004197 GO:0005515	cysteine-type endopeptidase activity; protein binding
Essex	5	GLYMA_15G061500	-1.17467	0.000172661	GO:0006457 GO:0006984 GO:0009408 GO:0009555 GO:0009644 GO:0034976 GO:0042542	ER-nucleus signaling pathway; pollen development; protein folding; response to endoplasmic reticulum stress; response to heat; response to high light intensity; response to hydrogen peroxide	GO:0003674	molecular function
Essex	5	GLYMA_15G071000	1.01851	0.00869874
Essex	5	GLYMA_15G071300	1.28133	0.00632784	GO:0001666 GO:0008150 GO:0009862 GO:0010310	biological process; regulation of hydrogen peroxide metabolic process; response to hypoxia; systemic acquired resistance, salicylic acid mediated signaling pathway	GO:0005515	protein binding
Essex	5	GLYMA_15G072400	1.55782	0.00284033	GO:0001666 GO:0008150 GO:0009862 GO:0010310	biological process; regulation of hydrogen peroxide metabolic process; response to hypoxia; systemic acquired resistance, salicylic acid mediated signaling pathway	GO:0005515	protein binding
Essex	5	GLYMA_15G077700	-1.68074	0.00242819	GO:0006457 GO:0009408 GO:0009644 GO:0034976 GO:0042542	protein folding; response to endoplasmic reticulum stress; response to heat; response to high light intensity; response to hydrogen peroxide	GO:0031072 GO:0051082	heat shock protein binding; unfolded protein binding
Essex	5	GLYMA_15G087300	1.45954	0.00299231	GO:0006810 GO:0006833 GO:0006857 GO:0015700 GO:0046685 GO:0055085 GO:0080170	arsenite transport; hydrogen peroxide transmembrane transport; oligopeptide transport; response to arsenic-containing substance; transmembrane transport; transport; water transport	GO:0005215 GO:0015105 GO:0015250	arsenite transmembrane transporter activity; transporter activity; water channel activity
Essex	5	GLYMA_15G097300	1.28217	0.00521283	GO:0016567 GO:1900425 GO:1901485	negative regulation of defense response to bacterium; positive regulation of transcription factor catabolic process; protein ubiquitination	GO:0004842 GO:0008134 GO:0008270	transcription factor binding; ubiquitin-protein ligase activity; zinc ion binding
Essex	5	GLYMA_15G104900	1.44569	0.000549141	GO:0006508 GO:0009651	proteolysis; response to salt stress	GO:0004190	aspartic-type endopeptidase activity
Essex	5	GLYMA_15G107700	-1.00481	0.00332765	GO:0008150	biological process	GO:0003674	molecular function
Essex	5	GLYMA_15G118800	-1.02817	0.000906413	GO:0006355	regulation of transcription, DNA-dependent	GO:0003677 GO:0003700 GO:0043565	DNA binding; sequence-specific DNA binding; sequence-specific DNA binding transcription factor activity
Essex	5	GLYMA_15G142100	1.1855	0.00786079
Essex	5	GLYMA_15G155400	-1.02058	0.000830107	GO:0007155 GO:0009651 GO:0009825	cell adhesion; multidimensional cell growth; response to salt stress	GO:0030247	polysaccharide binding
Essex	5	GLYMA_15G186100	1.89047	0.00147963	GO:0009061 GO:0009218 GO:0019690 GO:0019692	anaerobic respiration; deoxyribose phosphate metabolic process; pyrimidine deoxyribonucleoside interconversion; pyrimidine ribonucleotide metabolic process	GO:0003824 GO:0008270 GO:0016787	catalytic activity; hydrolase activity; zinc ion binding
Essex	5	GLYMA_16G000100	1.10893	0.00525478	GO:0006364	rRNA processing	GO:0004526	ribonuclease P activity
Essex	5	GLYMA_16G005100	-1.21686	0.0027787	GO:0000165 GO:0002237 GO:0006612 GO:0009697 GO:0009862 GO:0009863 GO:0010310 GO:0010363 GO:0031348 GO:0042742 GO:0043069 GO:0045088 GO:0050832 GO:0051707	MAPK cascade; defense response to bacterium; defense response to fungus; negative regulation of defense response; negative regulation of programmed cell death; protein targeting to membrane; regulation of hydrogen peroxide metabolic process; regulation of innate immune response; regulation of plant-type hypersensitive response; response to molecule of bacterial origin; response to other organism;…	GO:0003674	molecular function
Essex	5	GLYMA_16G006100	-1.20312	6.28411e-05	GO:0008150	biological process	GO:0003674	molecular function
Essex	5	GLYMA_16G014700	1.20238	0.00698616			GO:0008270	zinc ion binding
Essex	5	GLYMA_16G042000	-1.75064	1.34232e-05	GO:0008152	metabolic process	GO:0000166 GO:0016491	nucleotide binding; oxidoreductase activity
Essex	5	GLYMA_16G055400	-1.17151	0.00210405
Essex	5	GLYMA_16G057600	1.59796	0.00294957	GO:0006821 GO:0055085	chloride transport; transmembrane transport	GO:0005216 GO:0005247 GO:0005253 GO:0009671	anion channel activity; ion channel activity; nitrate:hydrogen symporter activity; voltage-gated chloride channel activity
Essex	5	GLYMA_16G059900	2.08601	0.000163445	GO:0006096 GO:0006301 GO:0008150 GO:0009060 GO:0046686	aerobic respiration; biological process; glycolysis; postreplication repair; response to cadmium ion
Essex	5	GLYMA_16G081700	2.14197	0.000752739	GO:0010440 GO:0051726	regulation of cell cycle; stomatal lineage progression	GO:0004693 GO:0005515	cyclin-dependent protein serine/threonine kinase activity; protein binding
Essex	5	GLYMA_16G098100	3.1536	0.000163602	GO:0006094 GO:0006096 GO:0006508 GO:0006623 GO:0006833 GO:0006972 GO:0007030 GO:0009266 GO:0009651 GO:0019538 GO:0046686	Golgi organization; gluconeogenesis; glycolysis; hyperosmotic response; protein metabolic process; protein targeting to vacuole; proteolysis; response to cadmium ion; response to salt stress; response to temperature stimulus; water transport	GO:0004177 GO:0008235 GO:0030145	aminopeptidase activity; manganese ion binding; metalloexopeptidase activity
Essex	5	GLYMA_16G105300	1.13174	1.95657e-06			GO:0008168	methyltransferase activity
Essex	5	GLYMA_16G143800	-1.12813	2.50371e-06	GO:0009416	response to light stimulus	GO:0004871	signal transducer activity
Essex	5	GLYMA_16G155000	-1.03566	0.00217272	GO:0006810 GO:0006833 GO:0009414 GO:0009651 GO:0009737 GO:0055085	response to abscisic acid stimulus; response to salt stress; response to water deprivation; transmembrane transport; transport; water transport	GO:0005215 GO:0015250	transporter activity; water channel activity
Essex	5	GLYMA_16G155100	-1.41506	0.00255819	GO:0006810 GO:0006833 GO:0009414 GO:0009651 GO:0009737 GO:0055085	response to abscisic acid stimulus; response to salt stress; response to water deprivation; transmembrane transport; transport; water transport	GO:0005215 GO:0015250	transporter activity; water channel activity
Essex	5	GLYMA_16G175900	-1.48281	0.00345529	GO:0008152	metabolic process	GO:0008194 GO:0016757 GO:0016758 GO:0080043 GO:0080044 GO:0080045 GO:0080046	UDP-glycosyltransferase activity; quercetin 3'-O-glucosyltransferase activity; quercetin 3-O-glucosyltransferase activity; quercetin 4'-O-glucosyltransferase activity; quercetin 7-O-glucosyltransferase activity; transferase activity, transferring glycosyl groups; transferase activity, transferring hexosyl groups
Essex	5	GLYMA_16G197800	1.81975	1.0985e-07	GO:0006499 GO:0009611 GO:0009744 GO:0009750	N-terminal protein myristoylation; response to fructose stimulus; response to sucrose stimulus; response to wounding	GO:0005515 GO:0030246	carbohydrate binding; protein binding
Essex	5	GLYMA_16G208100	-1.54798	0.0001229	GO:0008152 GO:0009860	metabolic process; pollen tube growth	GO:0004091 GO:0016787	carboxylesterase activity; hydrolase activity
Essex	5	GLYMA_16G208200	-1.12225	0.00758594	GO:0008152 GO:0009860	metabolic process; pollen tube growth	GO:0004091 GO:0016787	carboxylesterase activity; hydrolase activity
Essex	5	GLYMA_16G212600	1.58151	0.00280998	GO:0008150	biological process	GO:0003674	molecular function
Essex	5	GLYMA_17G026400	-1.04192	0.00786079	GO:0007267	cell-cell signaling	GO:0004871	signal transducer activity
Essex	5	GLYMA_17G028000	1.20875	0.00134549	GO:0009416 GO:0009646 GO:0009744 GO:0009750 GO:0043617	cellular response to sucrose starvation; response to absence of light; response to fructose stimulus; response to light stimulus; response to sucrose stimulus	GO:0003826 GO:0004147 GO:0008270 GO:0016407 GO:0016746 GO:0043754 GO:0048037	acetyltransferase activity; alpha-ketoacid dehydrogenase activity; cofactor binding; dihydrolipoamide branched chain acyltransferase activity; dihydrolipoyllysine-residue (2-methylpropanoyl)transferase activity; transferase activity, transferring acyl groups; zinc ion binding
Essex	5	GLYMA_17G030400	1.76208	0.00229162	GO:0006952 GO:0016556	defense response; mRNA modification
Essex	5	GLYMA_17G060200	1.83059	0.000648443	GO:0006499	N-terminal protein myristoylation	GO:0003674	molecular function
Essex	5	GLYMA_17G066600	-1.1824	0.000305575	GO:0006355 GO:0042631	cellular response to water deprivation; regulation of transcription, DNA-dependent	GO:0003700 GO:0008270	sequence-specific DNA binding transcription factor activity; zinc ion binding
Essex	5	GLYMA_17G067800	1.09837	0.00963868	GO:0005992 GO:0008152	metabolic process; trehalose biosynthetic process	GO:0003824 GO:0016757	catalytic activity; transferase activity, transferring glycosyl groups
Essex	5	GLYMA_17G084900	-1.22393	0.00521283	GO:0008150	biological process	GO:0003674	molecular function
Essex	5	GLYMA_17G090900	-1.32688	0.00510219	GO:0010029 GO:0016567	protein ubiquitination; regulation of seed germination	GO:0004842 GO:0008270	ubiquitin-protein ligase activity; zinc ion binding
Essex	5	GLYMA_17G116500	-1.3253	0.00153069	GO:0006520 GO:0008152	cellular amino acid metabolic process; metabolic process	GO:0016855	racemase and epimerase activity, acting on amino acids and derivatives
Essex	5	GLYMA_17G227700	-1.29184	0.000506469	GO:0045454 GO:0048653	anther development; cell redox homeostasis	GO:0009055 GO:0015035	electron carrier activity; protein disulfide oxidoreductase activity
Essex	5	GLYMA_17G234500	-1.234	0.00603587	GO:0006887 GO:0006904	exocytosis; vesicle docking involved in exocytosis
Essex	5	GLYMA_17G256500	1.71331	2.13517e-07	GO:0006346 GO:0006355 GO:0007155 GO:0009725 GO:0009733 GO:0009741 GO:0009790 GO:0009855 GO:0009886 GO:0009887 GO:0009908 GO:0009909 GO:0009942 GO:0009944 GO:0009965 GO:0010014 GO:0010051 GO:0010073 GO:0010090 GO:0010305 GO:0016246 GO:0031048 GO:0045010 GO:0048364 GO:0048439 GO:0048481 GO:0048507 GO:0048519 GO:0048527 GO:0048765 GO:0051567 GO:0071555	RNA interference; actin nucleation; cell adhesion; cell wall organization; chromatin silencing by small RNA; determination of bilateral symmetry; embryo development; flower development; flower morphogenesis; histone H3-K9 methylation; lateral root development; leaf morphogenesis; leaf vascular tissue pattern formation; longitudinal axis specification; meristem development; meristem initiation; me…	GO:0003700 GO:0005515 GO:0042802 GO:0044212	identical protein binding; protein binding; sequence-specific DNA binding transcription factor activity; transcription regulatory region DNA binding
Essex	5	GLYMA_17G258500	1.13099	0.00567759	GO:0051707	response to other organism	GO:0003674	molecular function
Essex	5	GLYMA_18G029300	1.23236	0.00525931	GO:0006979 GO:0009646 GO:0009751 GO:0009816 GO:0010200	defense response to bacterium, incompatible interaction; response to absence of light; response to chitin; response to oxidative stress; response to salicylic acid stimulus	GO:0005515	protein binding
Essex	5	GLYMA_18G056500	-1.86739	0.000648443	GO:0008150	biological process	GO:0003674	molecular function
Essex	5	GLYMA_18G072300	-1.1812	0.00546896	GO:0006457	protein folding	GO:0031072 GO:0051082	heat shock protein binding; unfolded protein binding
Essex	5	GLYMA_18G136200	1.42071	5.07799e-05	GO:0005992 GO:0008152	metabolic process; trehalose biosynthetic process	GO:0003824 GO:0004805 GO:0016757	catalytic activity; transferase activity, transferring glycosyl groups; trehalose-phosphatase activity
Essex	5	GLYMA_18G191000	-1.13725	7.78527e-05	GO:0008150	biological process	GO:0003674	molecular function
Essex	5	GLYMA_18G195400	1.10824	0.00357555	GO:0006007 GO:0006810 GO:0006839 GO:0009744 GO:0009749 GO:0009750 GO:0009853 GO:0015979	glucose catabolic process; mitochondrial transport; photorespiration; photosynthesis; response to fructose stimulus; response to glucose stimulus; response to sucrose stimulus; transport	GO:0017077	oxidative phosphorylation uncoupler activity
Essex	5	GLYMA_18G212700	-2.2665	0.000121735	GO:0006468 GO:0007165 GO:0009268 GO:0009611 GO:0009620 GO:0009695 GO:0009723 GO:0009738 GO:0009753 GO:0010118 GO:0019722 GO:0035556	abscisic acid mediated signaling pathway; calcium-mediated signaling; intracellular signal transduction; jasmonic acid biosynthetic process; protein phosphorylation; response to ethylene stimulus; response to fungus; response to jasmonic acid stimulus; response to pH; response to wounding; signal transduction; stomatal movement	GO:0004672 GO:0005515 GO:0016301 GO:0042802	identical protein binding; kinase activity; protein binding; protein kinase activity
Essex	5	GLYMA_18G228700	2.62667	1.72397e-05	GO:0055085	transmembrane transport	GO:0003674	molecular function
Essex	5	GLYMA_18G231300	1.11479	0.00833951	GO:0008150 GO:0010103	biological process; stomatal complex morphogenesis	GO:0003677	DNA binding
Essex	5	GLYMA_18G245700	-1.03235	6.65848e-05	GO:0008150	biological process	GO:0003674	molecular function
Essex	5	GLYMA_18G274300	1.41173	0.00117289
Essex	5	GLYMA_18G289100	-1.68429	0.00108831	GO:0006094 GO:0006096 GO:0006457 GO:0009408 GO:0009409 GO:0009615 GO:0009651 GO:0010187 GO:0042742 GO:0046686 GO:0050832 GO:0090332	defense response to bacterium; defense response to fungus; gluconeogenesis; glycolysis; negative regulation of seed germination; protein folding; response to cadmium ion; response to cold; response to heat; response to salt stress; response to virus; stomatal closure	GO:0002020 GO:0005515 GO:0005524	ATP binding; protease binding; protein binding
Essex	5	GLYMA_18G294300	2.10355	0.00114157	GO:0006541	glutamine metabolic process	GO:0016787	hydrolase activity
Essex	5	GLYMA_19G019100	1.11362	0.00877406	GO:0051567 GO:0055114	histone H3-K9 methylation; oxidation-reduction process	GO:0003993 GO:0016491 GO:0046914	acid phosphatase activity; oxidoreductase activity; transition metal ion binding
Essex	5	GLYMA_19G065000	-1.49323	0.000830107	GO:0008150	biological process	GO:0003674	molecular function
Essex	5	GLYMA_19G069400	1.01204	0.00314501	GO:0006468	protein phosphorylation	GO:0004672 GO:0004674 GO:0004713 GO:0005524 GO:0016301 GO:0016772	ATP binding; kinase activity; protein kinase activity; protein serine/threonine kinase activity; protein tyrosine kinase activity; transferase activity, transferring phosphorus-containing groups
Essex	5	GLYMA_19G087100	1.3835	0.00514267	GO:0009826 GO:0009828	plant-type cell wall loosening; unidimensional cell growth
Essex	5	GLYMA_19G089800	1.46378	0.00384208	GO:0006821 GO:0055085	chloride transport; transmembrane transport	GO:0005216 GO:0005247 GO:0005253 GO:0009671	anion channel activity; ion channel activity; nitrate:hydrogen symporter activity; voltage-gated chloride channel activity
Essex	5	GLYMA_19G132900	1.50812	0.000267113	GO:0006629 GO:0006635 GO:0008152 GO:0016558 GO:0019433 GO:0044265	cellular macromolecule catabolic process; fatty acid beta-oxidation; lipid metabolic process; metabolic process; protein import into peroxisome matrix; triglyceride catabolic process	GO:0004806 GO:0005525	GTP binding; triglyceride lipase activity
Essex	5	GLYMA_19G152200	-1.04219	1.27098e-06	GO:0006468	protein phosphorylation	GO:0004672 GO:0004674 GO:0004702 GO:0005524 GO:0016301 GO:0016772	ATP binding; kinase activity; protein kinase activity; protein serine/threonine kinase activity; receptor signaling protein serine/threonine kinase activity; transferase activity, transferring phosphorus-containing groups
Essex	5	GLYMA_19G164100	1.06536	0.00928035	GO:0006355 GO:0006952 GO:0009867 GO:0009873	defense response; ethylene mediated signaling pathway; jasmonic acid mediated signaling pathway; regulation of transcription, DNA-dependent	GO:0003677 GO:0003700	DNA binding; sequence-specific DNA binding transcription factor activity
Essex	5	GLYMA_19G188100	1.08899	0.00632784	GO:0009058 GO:0055114	biosynthetic process; oxidation-reduction process	GO:0016491 GO:0016706	oxidoreductase activity; oxidoreductase activity, acting on paired donors, with incorporation or reduction of molecular oxygen, 2-oxoglutarate as one donor, and incorporation of one atom each of oxygen into both donors
Essex	5	GLYMA_19G215500	1.25637	0.000648443	GO:0005975 GO:0046685	carbohydrate metabolic process; response to arsenic-containing substance	GO:0004553	hydrolase activity, hydrolyzing O-glycosyl compounds
Essex	5	GLYMA_19G215700	-2.6675	6.77964e-05	GO:0006499	N-terminal protein myristoylation	GO:0003674	molecular function
Essex	5	GLYMA_19G239000	1.19578	0.00699976	GO:0006810 GO:0055085	transmembrane transport; transport	GO:0005215 GO:0005351 GO:0015144 GO:0022857 GO:0022891	carbohydrate transmembrane transporter activity; substrate-specific transmembrane transporter activity; sugar:hydrogen symporter activity; transmembrane transporter activity; transporter activity
Essex	5	GLYMA_19G244800	1.30991	0.00590016	GO:0006355 GO:0009410 GO:0030968 GO:0071215 GO:0071333	cellular response to abscisic acid stimulus; cellular response to glucose stimulus; endoplasmic reticulum unfolded protein response; regulation of transcription, DNA-dependent; response to xenobiotic stimulus	GO:0003677 GO:0003700 GO:0005515 GO:0042802 GO:0046982	DNA binding; identical protein binding; protein binding; protein heterodimerization activity; sequence-specific DNA binding transcription factor activity
Essex	5	GLYMA_19G253500	-1.09644	0.00952923	GO:0008150	biological process	GO:0003674	molecular function
Essex	5	GLYMA_19G258800	1.72347	0.000901093	GO:0006816 GO:0009733	calcium ion transport; response to auxin stimulus	GO:0003674	molecular function
Essex	5	GLYMA_19G259300	1.97952	0.00137681	GO:0010014 GO:0010089 GO:0042546 GO:0044036 GO:0055114	cell wall biogenesis; cell wall macromolecule metabolic process; meristem initiation; oxidation-reduction process; xylem development	GO:0003824 GO:0003885 GO:0008762 GO:0016491 GO:0016614 GO:0050660	D-arabinono-1,4-lactone oxidase activity; UDP-N-acetylmuramate dehydrogenase activity; catalytic activity; flavin adenine dinucleotide binding; oxidoreductase activity; oxidoreductase activity, acting on CH-OH group of donors
Essex	5	GLYMA_20G032500	1.12174	0.00913558	GO:0006817 GO:0016036	cellular response to phosphate starvation; phosphate ion transport
Essex	5	GLYMA_20G060400	1.1712	0.00012055	GO:0006355 GO:0007623 GO:0048579	circadian rhythm; negative regulation of long-day photoperiodism, flowering; regulation of transcription, DNA-dependent	GO:0003700 GO:0008270	sequence-specific DNA binding transcription factor activity; zinc ion binding
Essex	5	GLYMA_20G070100	1.32677	0.00553387	GO:0006355 GO:0009873	ethylene mediated signaling pathway; regulation of transcription, DNA-dependent	GO:0003677 GO:0003700	DNA binding; sequence-specific DNA binding transcription factor activity
Essex	5	GLYMA_20G076400	24.1537	4.73343e-13	GO:0008150	biological process	GO:0003674	molecular function
Essex	5	GLYMA_20G110100	-1.09336	0.00106526	GO:0008150	biological process	GO:0030145 GO:0045735	manganese ion binding; nutrient reservoir activity
Essex	5	GLYMA_20G110500	1.18578	0.00785067	GO:0008150	biological process
Essex	5	GLYMA_20G116600	1.09432	0.00963868	GO:0008150	biological process	GO:0003674	molecular function
Essex	5	GLYMA_20G126400	-1.31985	0.0053252	GO:0006816 GO:0006833 GO:0007030 GO:0007033 GO:0008150 GO:0009651 GO:0009750 GO:0009832 GO:0016049 GO:0030243 GO:0048767	Golgi organization; biological process; calcium ion transport; cell growth; cellulose metabolic process; plant-type cell wall biogenesis; response to fructose stimulus; response to salt stress; root hair elongation; vacuole organization; water transport	GO:0000166	nucleotide binding
Essex	5	GLYMA_20G126500	-1.17708	0.000159218	GO:0010073 GO:0016036 GO:0055114	cellular response to phosphate starvation; meristem maintenance; oxidation-reduction process	GO:0005507 GO:0016491	copper ion binding; oxidoreductase activity
Essex	5	GLYMA_20G139500	1.3395	0.0023719	GO:0000041 GO:0006468 GO:0006826 GO:0010106 GO:0010167 GO:0010413 GO:0015706 GO:0045492	cellular response to iron ion starvation; glucuronoxylan metabolic process; iron ion transport; nitrate transport; protein phosphorylation; response to nitrate; transition metal ion transport; xylan biosynthetic process	GO:0004672 GO:0004674 GO:0005524 GO:0016301 GO:0016772	ATP binding; kinase activity; protein kinase activity; protein serine/threonine kinase activity; transferase activity, transferring phosphorus-containing groups
Essex	5	GLYMA_20G162300	-1.98719	1.94254e-06	GO:0006468 GO:0051510	protein phosphorylation; regulation of unidimensional cell growth	GO:0004672 GO:0004674 GO:0005524 GO:0016301 GO:0016772	ATP binding; kinase activity; protein kinase activity; protein serine/threonine kinase activity; transferase activity, transferring phosphorus-containing groups
Essex	5	GLYMA_20G162600	-1.02724	0.00598704	GO:0006633 GO:0016119 GO:0016123 GO:0055114	carotene metabolic process; fatty acid biosynthetic process; oxidation-reduction process; xanthophyll biosynthetic process	GO:0005506 GO:0010291 GO:0016491	carotene beta-ring hydroxylase activity; iron ion binding; oxidoreductase activity
Essex	5	GLYMA_20G169200	1.33796	0.00536256	GO:0006979 GO:0010075 GO:0048653 GO:0055114	anther development; oxidation-reduction process; regulation of meristem growth; response to oxidative stress	GO:0004601 GO:0020037	heme binding; peroxidase activity
Essex	5	GLYMA_20G195900	1.59648	0.00323661	GO:0006355 GO:0009873	ethylene mediated signaling pathway; regulation of transcription, DNA-dependent	GO:0003677 GO:0003700	DNA binding; sequence-specific DNA binding transcription factor activity
Essex	5	GLYMA_20G202200	1.18116	0.000523185	GO:0000160 GO:0006355 GO:0007165 GO:0009165 GO:0009873 GO:0010105	ethylene mediated signaling pathway; negative regulation of ethylene mediated signaling pathway; nucleotide biosynthetic process; phosphorelay signal transduction system; regulation of transcription, DNA-dependent; signal transduction	GO:0000155 GO:0000156 GO:0004673 GO:0004674 GO:0004871 GO:0004872 GO:0005515 GO:0051740	ethylene binding; phosphorelay response regulator activity; phosphorelay sensor kinase activity; protein binding; protein histidine kinase activity; protein serine/threonine kinase activity; receptor activity; signal transducer activity
Peking	5	GLYMA_01G048700	-1.39554	0.00391316			GO:0008270	zinc ion binding
Peking	5	GLYMA_01G153300	-1.37576	0.00308539	GO:0009639 GO:0009687 GO:0048838 GO:0050832 GO:0055114	abscisic acid metabolic process; defense response to fungus; oxidation-reduction process; release of seed from dormancy; response to red or far red light	GO:0005506 GO:0009055 GO:0010295 GO:0016705 GO:0019825 GO:0020037	(+)-abscisic acid 8'-hydroxylase activity; electron carrier activity; heme binding; iron ion binding; oxidoreductase activity, acting on paired donors, with incorporation or reduction of molecular oxygen; oxygen binding
Peking	5	GLYMA_01G217400	-2.8026	7.28987e-06	GO:0006355 GO:0009408 GO:0009644 GO:0010200 GO:0042542 GO:0045892	negative regulation of transcription, DNA-dependent; regulation of transcription, DNA-dependent; response to chitin; response to heat; response to high light intensity; response to hydrogen peroxide	GO:0003700 GO:0043565	sequence-specific DNA binding; sequence-specific DNA binding transcription factor activity
Peking	5	GLYMA_02G108300	-1.00069	0.00315326			GO:0008270	zinc ion binding
Peking	5	GLYMA_03G001600	-1.61762	0.0070496			GO:0003993	acid phosphatase activity
Peking	5	GLYMA_03G065400	2.59774	0.00868282	GO:0008150	biological process	GO:0003674	molecular function
Peking	5	GLYMA_03G157300	-1.5374	0.00213494	GO:0006355 GO:0009407	regulation of transcription, DNA-dependent; toxin catabolic process	GO:0003677 GO:0003700 GO:0043565	DNA binding; sequence-specific DNA binding; sequence-specific DNA binding transcription factor activity
Peking	5	GLYMA_06G170300	3.8986	0.00103216			GO:0003993 GO:0004722 GO:0016787 GO:0046872	acid phosphatase activity; hydrolase activity; metal ion binding; protein serine/threonine phosphatase activity
Peking	5	GLYMA_06G182700	2.93755	0.00123299	GO:0000165 GO:0006612 GO:0009409 GO:0009595 GO:0009697 GO:0009814 GO:0009862 GO:0009867 GO:0010200 GO:0010310 GO:0010363 GO:0015976 GO:0019243 GO:0019684 GO:0031348 GO:0042742 GO:0043900 GO:0050832	MAPK cascade; carbon utilization; defense response, incompatible interaction; defense response to bacterium; defense response to fungus; detection of biotic stimulus; jasmonic acid mediated signaling pathway; methylglyoxal catabolic process to D-lactate; negative regulation of defense response; photosynthesis, light reaction; protein targeting to membrane; regulation of hydrogen peroxide metaboli…	GO:0004089 GO:0008270	carbonate dehydratase activity; zinc ion binding
Peking	5	GLYMA_07G244700	-1.08186	0.00309762			GO:0003824 GO:0004722	catalytic activity; protein serine/threonine phosphatase activity
Peking	5	GLYMA_08G028300	-1.24262	0.00153669	GO:0006457 GO:0008150 GO:0009408 GO:0009644 GO:0042542	biological process; protein folding; response to heat; response to high light intensity; response to hydrogen peroxide	GO:0003674	molecular function
Peking	5	GLYMA_08G200100	2.07237	0.00689712			GO:0003993	acid phosphatase activity
Peking	5	GLYMA_08G339600	-15.5242	6.77091e-07
Peking	5	GLYMA_09G104200	-1.11755	0.00046026	GO:0000278 GO:0000398 GO:0006355 GO:0006396 GO:0008380 GO:0030422 GO:0035196 GO:0043687 GO:0045893	RNA processing; RNA splicing; mRNA splicing, via spliceosome; mitotic cell cycle; positive regulation of transcription, DNA-dependent; post-translational protein modification; production of miRNAs involved in gene silencing by miRNA; production of siRNA involved in RNA interference; regulation of transcription, DNA-dependent	GO:0003723 GO:0005515 GO:0042802	RNA binding; identical protein binding; protein binding
Peking	5	GLYMA_09G233400	-3.32266	0.000192721	GO:0008152 GO:0009617	metabolic process; response to bacterium	GO:0016491	oxidoreductase activity
Peking	5	GLYMA_09G277900	3.66065	7.28987e-06	GO:0006979 GO:0055114	oxidation-reduction process; response to oxidative stress	GO:0004601 GO:0005515 GO:0020037	heme binding; peroxidase activity; protein binding
Peking	5	GLYMA_10G021600	-1.02459	0.00778283	GO:0008150	biological process	GO:0003674	molecular function
Peking	5	GLYMA_10G237800	-1.23584	0.00887326	GO:0002679 GO:0006355 GO:0010200 GO:0035556	intracellular signal transduction; regulation of transcription, DNA-dependent; respiratory burst involved in defense response; response to chitin	GO:0003677 GO:0003700 GO:0043565	DNA binding; sequence-specific DNA binding; sequence-specific DNA binding transcription factor activity
Peking	5	GLYMA_11G025700	-1.05061	0.00431839	GO:0006355 GO:0009408 GO:0009644 GO:0010200 GO:0042542 GO:0045892	negative regulation of transcription, DNA-dependent; regulation of transcription, DNA-dependent; response to chitin; response to heat; response to high light intensity; response to hydrogen peroxide	GO:0003700 GO:0043565	sequence-specific DNA binding; sequence-specific DNA binding transcription factor activity
Peking	5	GLYMA_11G140500	-2.23678	2.15666e-05	GO:0006457 GO:0009266 GO:0009408 GO:0009615 GO:0009617 GO:0009644 GO:0016567 GO:0034976 GO:0042542 GO:0046686	protein folding; protein ubiquitination; response to bacterium; response to cadmium ion; response to endoplasmic reticulum stress; response to heat; response to high light intensity; response to hydrogen peroxide; response to temperature stimulus; response to virus	GO:0005524 GO:0031625	ATP binding; ubiquitin protein ligase binding
Peking	5	GLYMA_12G064000	-1.89399	8.45348e-05	GO:0006457 GO:0009266 GO:0009408 GO:0009615 GO:0009617 GO:0009644 GO:0016567 GO:0034976 GO:0042542 GO:0046686	protein folding; protein ubiquitination; response to bacterium; response to cadmium ion; response to endoplasmic reticulum stress; response to heat; response to high light intensity; response to hydrogen peroxide; response to temperature stimulus; response to virus	GO:0005524 GO:0031625	ATP binding; ubiquitin protein ligase binding
Peking	5	GLYMA_13G267600	2.61704	0.00566801	GO:0000165 GO:0001666 GO:0002679 GO:0006355 GO:0006612 GO:0006944 GO:0009409 GO:0009595 GO:0009617 GO:0009625 GO:0009627 GO:0009697 GO:0009751 GO:0009753 GO:0009759 GO:0009814 GO:0009862 GO:0009863 GO:0009864 GO:0009867 GO:0010120 GO:0010200 GO:0010310 GO:0010363 GO:0019684 GO:0031347 GO:0031348 GO:0035304 GO:0042742 GO:0043069 GO:0043900 GO:0045088 GO:0045892 GO:0050832 GO:0051707 GO:1900056	MAPK cascade; camalexin biosynthetic process; cellular membrane fusion; defense response, incompatible interaction; defense response to bacterium; defense response to fungus; detection of biotic stimulus; indole glucosinolate biosynthetic process; induced systemic resistance, jasmonic acid mediated signaling pathway; jasmonic acid mediated signaling pathway; negative regulation of defense respons…	GO:0003700 GO:0005515 GO:0043565	protein binding; sequence-specific DNA binding; sequence-specific DNA binding transcription factor activity
Peking	5	GLYMA_13G285300	2.24615	0.00391316	GO:0010043 GO:0055114 GO:0071281	cellular response to iron ion; oxidation-reduction process; response to zinc ion	GO:0004497 GO:0005506 GO:0009055 GO:0016705 GO:0019825 GO:0020037	electron carrier activity; heme binding; iron ion binding; monooxygenase activity; oxidoreductase activity, acting on paired donors, with incorporation or reduction of molecular oxygen; oxygen binding
Peking	5	GLYMA_16G017500	6.651	0.00046026	GO:0019748 GO:0055114	oxidation-reduction process; secondary metabolic process	GO:0016491 GO:0016706	oxidoreductase activity; oxidoreductase activity, acting on paired donors, with incorporation or reduction of molecular oxygen, 2-oxoglutarate as one donor, and incorporation of one atom each of oxygen into both donors
Peking	5	GLYMA_17G122400	-1.0204	0.00307446	GO:0002238	response to molecule of fungal origin	GO:0003674	molecular function
Peking	5	GLYMA_17G153000	-1.1686	0.00365413	GO:0007165 GO:0009414 GO:0009611 GO:0009723 GO:0009733 GO:0009737 GO:0009738 GO:0009753 GO:0009845 GO:0032957 GO:0042538 GO:0046854 GO:0046855 GO:0052542	abscisic acid mediated signaling pathway; defense response by callose deposition; hyperosmotic salinity response; inositol phosphate dephosphorylation; inositol trisphosphate metabolic process; phosphatidylinositol phosphorylation; response to abscisic acid stimulus; response to auxin stimulus; response to ethylene stimulus; response to jasmonic acid stimulus; response to water deprivation; respo…	GO:0004445	inositol-polyphosphate 5-phosphatase activity
Peking	5	GLYMA_18G039900	-2.79868	9.41547e-05	GO:0008150	biological process	GO:0003674	molecular function
Peking	5	GLYMA_18G157500	-31.7363	6.80582e-23	GO:0006094 GO:0006096 GO:0006511 GO:0008152 GO:0009651 GO:0009853 GO:0019243 GO:0046686 GO:0051788 GO:0080129	gluconeogenesis; glycolysis; metabolic process; methylglyoxal catabolic process to D-lactate; photorespiration; proteasome core complex assembly; response to cadmium ion; response to misfolded protein; response to salt stress; ubiquitin-dependent protein catabolic process	GO:0003824 GO:0004776 GO:0005507 GO:0005524 GO:0016874 GO:0046872	ATP binding; catalytic activity; copper ion binding; ligase activity; metal ion binding; succinate-CoA ligase (GDP-forming) activity
Peking	5	GLYMA_20G076400	5.63326	0.00391316	GO:0008150	biological process	GO:0003674	molecular function
Peking	5	GLYMA_U008300	-5.97316	3.33794e-09	GO:0006952 GO:0007165	defense response; signal transduction	GO:0043531	ADP binding
Essex	10	GLYMA_02G054200	4.79274	0.000728427	GO:0006612 GO:0007165 GO:0009414 GO:0009611 GO:0009620 GO:0009694 GO:0009695 GO:0009723 GO:0009733 GO:0009738 GO:0009753 GO:0009863 GO:0009867 GO:0010363 GO:0042538	abscisic acid mediated signaling pathway; hyperosmotic salinity response; jasmonic acid biosynthetic process; jasmonic acid mediated signaling pathway; jasmonic acid metabolic process; protein targeting to membrane; regulation of plant-type hypersensitive response; response to auxin stimulus; response to ethylene stimulus; response to fungus; response to jasmonic acid stimulus; response to water …	GO:0008168 GO:0030795	jasmonate O-methyltransferase activity; methyltransferase activity
PI561310	5	GLYMA_02G124900	6.28075	0.000624091	GO:0009737 GO:0009793 GO:0009813 GO:0009830 GO:0009845 GO:0010162 GO:0010260 GO:0055114	cell wall modification involved in abscission; embryo development ending in seed dormancy; flavonoid biosynthetic process; organ senescence; oxidation-reduction process; response to abscisic acid stimulus; seed dormancy process; seed germination	GO:0016491 GO:0016682 GO:0016706	oxidoreductase activity; oxidoreductase activity, acting on diphenols and related substances as donors, oxygen as acceptor; oxidoreductase activity, acting on paired donors, with incorporation or reduction of molecular oxygen, 2-oxoglutarate as one donor, and incorporation of one atom each of oxygen into both donors
PI561310	5	GLYMA_02G156100	3.2848	0.00519948	GO:0055114	oxidation-reduction process	GO:0005506 GO:0009055 GO:0016705 GO:0019825 GO:0020037	electron carrier activity; heme binding; iron ion binding; oxidoreductase activity, acting on paired donors, with incorporation or reduction of molecular oxygen; oxygen binding
PI561310	5	GLYMA_02G233800	2.89135	0.00368779	GO:0006979 GO:0055114	oxidation-reduction process; response to oxidative stress	GO:0004601 GO:0005515 GO:0020037	heme binding; peroxidase activity; protein binding
PI561310	5	GLYMA_03G001600	-1.92448	0.004583			GO:0003993	acid phosphatase activity
PI561310	5	GLYMA_03G065400	-4.3301	0.00258194	GO:0008150	biological process	GO:0003674	molecular function
PI561310	5	GLYMA_03G147700	1.94032	0.00659741	GO:0006952	defense response	GO:0003674	molecular function
PI561310	5	GLYMA_04G040000	-1.11579	0.00296387			GO:0016740 GO:0016747	transferase activity; transferase activity, transferring acyl groups other than amino-acyl groups
PI561310	5	GLYMA_04G121700	1.86728	0.00985862
PI561310	5	GLYMA_04G250900	-1.37834	0.00569639
PI561310	5	GLYMA_05G204600	6.66475	0.000566896	GO:0009651 GO:0009816 GO:0009817 GO:0051707	defense response to bacterium, incompatible interaction; defense response to fungus, incompatible interaction; response to other organism; response to salt stress
PI561310	5	GLYMA_06G111800	-5.01703	0.0013518
PI561310	5	GLYMA_06G120400	-40.4122	4.73824e-34	GO:0006468	protein phosphorylation	GO:0004672 GO:0004713 GO:0005524 GO:0016301 GO:0016772	ATP binding; kinase activity; protein kinase activity; protein tyrosine kinase activity; transferase activity, transferring phosphorus-containing groups
PI561310	5	GLYMA_06G137000	1.76045	0.00993532	GO:0000165 GO:0001666 GO:0006612 GO:0009595 GO:0009617 GO:0009620 GO:0009627 GO:0009697 GO:0009813 GO:0009862 GO:0009867 GO:0010200 GO:0010310 GO:0010363 GO:0031347 GO:0031348 GO:0034976 GO:0042742 GO:0043900 GO:0045087 GO:0050832 GO:0055114	MAPK cascade; defense response to bacterium; defense response to fungus; detection of biotic stimulus; flavonoid biosynthetic process; innate immune response; jasmonic acid mediated signaling pathway; negative regulation of defense response; oxidation-reduction process; protein targeting to membrane; regulation of defense response; regulation of hydrogen peroxide metabolic process; regulation of …	GO:0016491 GO:0016706	oxidoreductase activity; oxidoreductase activity, acting on paired donors, with incorporation or reduction of molecular oxygen, 2-oxoglutarate as one donor, and incorporation of one atom each of oxygen into both donors
PI561310	5	GLYMA_06G263900	1.91472	0.000797568	GO:0006952 GO:0007165	defense response; signal transduction	GO:0043531	ADP binding
PI561310	5	GLYMA_06G300400	5.33568	0.00183006	GO:0006355 GO:0009651 GO:0009723 GO:0009733 GO:0009751 GO:0009753	regulation of transcription, DNA-dependent; response to auxin stimulus; response to ethylene stimulus; response to jasmonic acid stimulus; response to salicylic acid stimulus; response to salt stress	GO:0003677 GO:0003700	DNA binding; sequence-specific DNA binding transcription factor activity
PI561310	5	GLYMA_08G065800	1.36937	0.00313762	GO:0006468	protein phosphorylation	GO:0004672 GO:0004674 GO:0005524 GO:0016301 GO:0016772	ATP binding; kinase activity; protein kinase activity; protein serine/threonine kinase activity; transferase activity, transferring phosphorus-containing groups
PI561310	5	GLYMA_08G339600	19.5789	4.1204e-16
PI561310	5	GLYMA_08G360700	-1.17341	0.000904853	GO:0009733 GO:0010167 GO:0015706	nitrate transport; response to auxin stimulus; response to nitrate	GO:0003674	molecular function
PI561310	5	GLYMA_09G037100	2.14713	0.00446867	GO:0002215 GO:0009651 GO:0009817	defense response to fungus, incompatible interaction; defense response to nematode; response to salt stress	GO:0003824 GO:0004553 GO:0043169	catalytic activity; cation binding; hydrolase activity, hydrolyzing O-glycosyl compounds
PI561310	5	GLYMA_09G274000	2.4243	0.00139211	GO:0000165 GO:0001666 GO:0002679 GO:0006355 GO:0006612 GO:0006944 GO:0009409 GO:0009595 GO:0009617 GO:0009625 GO:0009627 GO:0009697 GO:0009751 GO:0009753 GO:0009759 GO:0009814 GO:0009862 GO:0009863 GO:0009864 GO:0009867 GO:0010120 GO:0010200 GO:0010310 GO:0010363 GO:0019684 GO:0031347 GO:0031348 GO:0035304 GO:0042742 GO:0043069 GO:0043900 GO:0045088 GO:0045892 GO:0050832 GO:0051707 GO:1900056	MAPK cascade; camalexin biosynthetic process; cellular membrane fusion; defense response, incompatible interaction; defense response to bacterium; defense response to fungus; detection of biotic stimulus; indole glucosinolate biosynthetic process; induced systemic resistance, jasmonic acid mediated signaling pathway; jasmonic acid mediated signaling pathway; negative regulation of defense respons…	GO:0003700 GO:0005515 GO:0043565	protein binding; sequence-specific DNA binding; sequence-specific DNA binding transcription factor activity
PI561310	5	GLYMA_09G277900	3.17383	0.000203973	GO:0006979 GO:0055114	oxidation-reduction process; response to oxidative stress	GO:0004601 GO:0005515 GO:0020037	heme binding; peroxidase activity; protein binding
PI561310	5	GLYMA_10G046000	2.98749	0.00475807	GO:0006887 GO:0006904	exocytosis; vesicle docking involved in exocytosis
PI561310	5	GLYMA_10G161500	4.04971	0.000203973	GO:0008150	biological process
PI561310	5	GLYMA_10G185900	2.60744	0.00700244			GO:0043621	protein self-association
PI561310	5	GLYMA_10G281800	-2.65626	0.000624091	GO:0006355 GO:0009555 GO:0048658	anther wall tapetum development; pollen development; regulation of transcription, DNA-dependent	GO:0003677 GO:0003700	DNA binding; sequence-specific DNA binding transcription factor activity
PI561310	5	GLYMA_10G295300	1.68271	0.00880655	GO:0000096 GO:0006546 GO:0006636 GO:0006733 GO:0006766 GO:0008652 GO:0009072 GO:0009106 GO:0009108 GO:0009117 GO:0009266 GO:0009416 GO:0009695 GO:0009915 GO:0009965 GO:0010189 GO:0015994 GO:0019216 GO:0019288 GO:0019748 GO:0030154 GO:0031347 GO:0031408 GO:0042362 GO:0044272 GO:0045893 GO:0071555	aromatic amino acid family metabolic process; cell differentiation; cell wall organization; cellular amino acid biosynthetic process; chlorophyll metabolic process; coenzyme biosynthetic process; fat-soluble vitamin biosynthetic process; glycine catabolic process; isopentenyl diphosphate biosynthetic process, mevalonate-independent pathway; jasmonic acid biosynthetic process; leaf morphogenesis; …	GO:0004659 GO:0010176	homogentisate phytyltransferase activity; prenyltransferase activity
PI561310	5	GLYMA_11G062500	5.6636	0.000904853	GO:0055114	oxidation-reduction process	GO:0005506 GO:0009055 GO:0016705 GO:0019825 GO:0020037	electron carrier activity; heme binding; iron ion binding; oxidoreductase activity, acting on paired donors, with incorporation or reduction of molecular oxygen; oxygen binding
PI561310	5	GLYMA_11G062600	4.04241	6.37535e-05	GO:0055114	oxidation-reduction process	GO:0005506 GO:0009055 GO:0016705 GO:0019825 GO:0020037	electron carrier activity; heme binding; iron ion binding; oxidoreductase activity, acting on paired donors, with incorporation or reduction of molecular oxygen; oxygen binding
PI561310	5	GLYMA_11G062700	6.05756	0.00070298	GO:0055114	oxidation-reduction process	GO:0005506 GO:0009055 GO:0016705 GO:0019825 GO:0020037	electron carrier activity; heme binding; iron ion binding; oxidoreductase activity, acting on paired donors, with incorporation or reduction of molecular oxygen; oxygen binding
PI561310	5	GLYMA_11G129900	1.83873	0.00383972	GO:0005975	carbohydrate metabolic process	GO:0003824 GO:0004553 GO:0043169	catalytic activity; cation binding; hydrolase activity, hydrolyzing O-glycosyl compounds
PI561310	5	GLYMA_11G207000	1.62173	0.00584701	GO:0006457 GO:0006468 GO:0006857 GO:0009408 GO:0009644 GO:0010193 GO:0034976 GO:0042542 GO:0046777	oligopeptide transport; protein autophosphorylation; protein folding; protein phosphorylation; response to endoplasmic reticulum stress; response to heat; response to high light intensity; response to hydrogen peroxide; response to ozone	GO:0004672 GO:0004674 GO:0005524 GO:0016301 GO:0016772	ATP binding; kinase activity; protein kinase activity; protein serine/threonine kinase activity; transferase activity, transferring phosphorus-containing groups
PI561310	5	GLYMA_12G054200	2.53654	0.00200147	GO:0005975	carbohydrate metabolic process	GO:0003824 GO:0004553 GO:0043169	catalytic activity; cation binding; hydrolase activity, hydrolyzing O-glycosyl compounds
PI561310	5	GLYMA_13G011200	-1.07653	0.00880655
PI561310	5	GLYMA_13G113100	3.19455	0.00119119	GO:0009626 GO:0009627 GO:0009870 GO:0010204 GO:0042742 GO:0050832 GO:0051707 GO:0055114 GO:0071456	cellular response to hypoxia; defense response signaling pathway, resistance gene-dependent; defense response signaling pathway, resistance gene-independent; defense response to bacterium; defense response to fungus; oxidation-reduction process; plant-type hypersensitive response; response to other organism; systemic acquired resistance	GO:0004497 GO:0004499 GO:0016491 GO:0050660 GO:0050661	N,N-dimethylaniline monooxygenase activity; NADP binding; flavin adenine dinucleotide binding; monooxygenase activity; oxidoreductase activity
PI561310	5	GLYMA_13G267600	6.28918	0.000886413	GO:0000165 GO:0001666 GO:0002679 GO:0006355 GO:0006612 GO:0006944 GO:0009409 GO:0009595 GO:0009617 GO:0009625 GO:0009627 GO:0009697 GO:0009751 GO:0009753 GO:0009759 GO:0009814 GO:0009862 GO:0009863 GO:0009864 GO:0009867 GO:0010120 GO:0010200 GO:0010310 GO:0010363 GO:0019684 GO:0031347 GO:0031348 GO:0035304 GO:0042742 GO:0043069 GO:0043900 GO:0045088 GO:0045892 GO:0050832 GO:0051707 GO:1900056	MAPK cascade; camalexin biosynthetic process; cellular membrane fusion; defense response, incompatible interaction; defense response to bacterium; defense response to fungus; detection of biotic stimulus; indole glucosinolate biosynthetic process; induced systemic resistance, jasmonic acid mediated signaling pathway; jasmonic acid mediated signaling pathway; negative regulation of defense respons…	GO:0003700 GO:0005515 GO:0043565	protein binding; sequence-specific DNA binding; sequence-specific DNA binding transcription factor activity
PI561310	5	GLYMA_13G285300	4.21507	3.59317e-06	GO:0010043 GO:0055114 GO:0071281	cellular response to iron ion; oxidation-reduction process; response to zinc ion	GO:0004497 GO:0005506 GO:0009055 GO:0016705 GO:0019825 GO:0020037	electron carrier activity; heme binding; iron ion binding; monooxygenase activity; oxidoreductase activity, acting on paired donors, with incorporation or reduction of molecular oxygen; oxygen binding
PI561310	5	GLYMA_14G038400	4.60405	0.000266692	GO:0008150	biological process
PI561310	5	GLYMA_14G085000	-1.15535	0.00035684	GO:0008150	biological process	GO:0003674	molecular function
PI561310	5	GLYMA_14G180300	1.05724	0.000230407	GO:0000278 GO:0009744 GO:0010089 GO:0010440 GO:0042023 GO:0044036 GO:0045736 GO:0051726	DNA endoreduplication; cell wall macromolecule metabolic process; mitotic cell cycle; negative regulation of cyclin-dependent protein serine/threonine kinase activity; regulation of cell cycle; response to sucrose stimulus; stomatal lineage progression; xylem development	GO:0005515 GO:0016538	cyclin-dependent protein serine/threonine kinase regulator activity; protein binding
PI561310	5	GLYMA_14G200500	-4.35607	7.09117e-11	GO:0008150	biological process	GO:0003674	molecular function
PI561310	5	GLYMA_16G195600	3.68276	0.00200147	GO:0055114	oxidation-reduction process	GO:0005506 GO:0009055 GO:0016705 GO:0019825 GO:0020037	electron carrier activity; heme binding; iron ion binding; oxidoreductase activity, acting on paired donors, with incorporation or reduction of molecular oxygen; oxygen binding
PI561310	5	GLYMA_16G215100	1.04538	0.00446867	GO:0006914 GO:0006952 GO:0007165	autophagy; defense response; signal transduction	GO:0043531	ADP binding
PI561310	5	GLYMA_16G219800	4.41432	0.00296387	GO:0000165 GO:0001666 GO:0002679 GO:0006355 GO:0006612 GO:0006944 GO:0009409 GO:0009595 GO:0009617 GO:0009625 GO:0009627 GO:0009697 GO:0009751 GO:0009753 GO:0009759 GO:0009814 GO:0009862 GO:0009863 GO:0009864 GO:0009867 GO:0010120 GO:0010200 GO:0010310 GO:0010363 GO:0019684 GO:0031347 GO:0031348 GO:0035304 GO:0042742 GO:0043069 GO:0043900 GO:0045088 GO:0045892 GO:0050832 GO:0051707 GO:1900056	MAPK cascade; camalexin biosynthetic process; cellular membrane fusion; defense response, incompatible interaction; defense response to bacterium; defense response to fungus; detection of biotic stimulus; indole glucosinolate biosynthetic process; induced systemic resistance, jasmonic acid mediated signaling pathway; jasmonic acid mediated signaling pathway; negative regulation of defense respons…	GO:0003700 GO:0005515 GO:0043565	protein binding; sequence-specific DNA binding; sequence-specific DNA binding transcription factor activity
PI561310	5	GLYMA_17G030400	2.1788	0.00554952	GO:0006952 GO:0016556	defense response; mRNA modification
PI561310	5	GLYMA_17G077700	-1.19011	0.004583	GO:0009411 GO:0009718 GO:0009733 GO:0009744 GO:0009813 GO:0010224 GO:0055114	anthocyanin-containing compound biosynthetic process; flavonoid biosynthetic process; oxidation-reduction process; response to UV; response to UV-B; response to auxin stimulus; response to sucrose stimulus	GO:0005506 GO:0009055 GO:0016705 GO:0016711 GO:0019825 GO:0020037	electron carrier activity; flavonoid 3'-monooxygenase activity; heme binding; iron ion binding; oxidoreductase activity, acting on paired donors, with incorporation or reduction of molecular oxygen; oxygen binding
PI561310	5	GLYMA_17G222300	5.35082	0.000566896	GO:0000165 GO:0002237 GO:0002679 GO:0006355 GO:0006612 GO:0006944 GO:0009595 GO:0009611 GO:0009612 GO:0009620 GO:0009646 GO:0009695 GO:0009697 GO:0009723 GO:0009738 GO:0009751 GO:0009753 GO:0009862 GO:0009863 GO:0009867 GO:0009873 GO:0010200 GO:0010310 GO:0010363 GO:0016045 GO:0030968 GO:0031347 GO:0031348 GO:0035556 GO:0042742 GO:0043069 GO:0043900 GO:0050691 GO:0050776 GO:0050832	MAPK cascade; abscisic acid mediated signaling pathway; cellular membrane fusion; defense response to bacterium; defense response to fungus; detection of bacterium; detection of biotic stimulus; endoplasmic reticulum unfolded protein response; ethylene mediated signaling pathway; intracellular signal transduction; jasmonic acid biosynthetic process; jasmonic acid mediated signaling pathway; negat…	GO:0003700 GO:0005515 GO:0043565	protein binding; sequence-specific DNA binding; sequence-specific DNA binding transcription factor activity
PI561310	5	GLYMA_17G224000	1.4595	0.00139211	GO:0006810 GO:0016132	brassinosteroid biosynthetic process; transport	GO:0005215	transporter activity
PI561310	5	GLYMA_17G227500	1.79622	0.000242494	GO:0006612 GO:0009611 GO:0009805 GO:0009926 GO:0009934 GO:0009963 GO:0010223 GO:0010363 GO:0016117 GO:0055114	auxin polar transport; carotenoid biosynthetic process; coumarin biosynthetic process; oxidation-reduction process; positive regulation of flavonoid biosynthetic process; protein targeting to membrane; regulation of meristem structural organization; regulation of plant-type hypersensitive response; response to wounding; secondary shoot formation	GO:0005506 GO:0009055 GO:0016705 GO:0019825 GO:0020037	electron carrier activity; heme binding; iron ion binding; oxidoreductase activity, acting on paired donors, with incorporation or reduction of molecular oxygen; oxygen binding
PI561310	5	GLYMA_18G280300	-1.01625	0.000156061	GO:0000956 GO:0006508 GO:0016926	nuclear-transcribed mRNA catabolic process; protein desumoylation; proteolysis	GO:0008234 GO:0016929	SUMO-specific protease activity; cysteine-type peptidase activity
PI561310	5	GLYMA_20G013400	1.92208	0.000187227	GO:0006499 GO:0009624	N-terminal protein myristoylation; response to nematode	GO:0003674	molecular function
PI561310	5	GLYMA_20G032500	1.38835	0.00880655	GO:0006817 GO:0016036	cellular response to phosphate starvation; phosphate ion transport
PI561310	5	GLYMA_20G169200	2.38203	0.00200147	GO:0006979 GO:0010075 GO:0048653 GO:0055114	anther development; oxidation-reduction process; regulation of meristem growth; response to oxidative stress	GO:0004601 GO:0020037	heme binding; peroxidase activity
PI567295	5	ENSRNA050030685	-1.1252	0.00915276
PI567295	5	GLYMA_01G016600	-1.74727	0.00023374	GO:0006355 GO:0009737	regulation of transcription, DNA-dependent; response to abscisic acid stimulus	GO:0003677 GO:0003700	DNA binding; sequence-specific DNA binding transcription factor activity
PI567295	5	GLYMA_01G022600	-1.03137	9.14748e-05	GO:0006468 GO:0016567	protein phosphorylation; protein ubiquitination	GO:0004672 GO:0004713 GO:0004842 GO:0005524 GO:0016301 GO:0016772	ATP binding; kinase activity; protein kinase activity; protein tyrosine kinase activity; transferase activity, transferring phosphorus-containing groups; ubiquitin-protein ligase activity
PI567295	5	GLYMA_01G048700	-1.50847	0.00117234			GO:0008270	zinc ion binding
PI567295	5	GLYMA_01G060300	-1.77263	2.78198e-05	GO:0009414 GO:0009737 GO:0009738 GO:0045893	abscisic acid mediated signaling pathway; positive regulation of transcription, DNA-dependent; response to abscisic acid stimulus; response to water deprivation	GO:0005515	protein binding
PI567295	5	GLYMA_01G070500	-1.20569	0.00248204
PI567295	5	GLYMA_01G087500	1.66274	0.000963845	GO:0006355 GO:0009873 GO:0030003 GO:0048573 GO:0070838	cellular cation homeostasis; divalent metal ion transport; ethylene mediated signaling pathway; photoperiodism, flowering; regulation of transcription, DNA-dependent	GO:0003677 GO:0003700	DNA binding; sequence-specific DNA binding transcription factor activity
PI567295	5	GLYMA_01G102600	-1.02014	0.00059364	GO:0009409 GO:0009414 GO:0009651 GO:0055114	oxidation-reduction process; response to cold; response to salt stress; response to water deprivation	GO:0004033 GO:0008106 GO:0016229 GO:0016491 GO:0070401	NADP+ binding; alcohol dehydrogenase (NADP+) activity; aldo-keto reductase (NADP) activity; oxidoreductase activity; steroid dehydrogenase activity
PI567295	5	GLYMA_01G102700	-1.34047	0.00173537
PI567295	5	GLYMA_01G106800	-3.06337	5.64179e-05	GO:0006457 GO:0009408 GO:0009644 GO:0034976 GO:0042542	protein folding; response to endoplasmic reticulum stress; response to heat; response to high light intensity; response to hydrogen peroxide
PI567295	5	GLYMA_01G141900	-2.30442	2.93704e-05	GO:0008150	biological process	GO:0003674	molecular function
PI567295	5	GLYMA_01G158700	-1.81237	8.21106e-05	GO:0048235	pollen sperm cell differentiation	GO:0003674	molecular function
PI567295	5	GLYMA_01G181600	-1.51605	0.00635304	GO:0006629	lipid metabolic process	GO:0004091 GO:0016788	carboxylesterase activity; hydrolase activity, acting on ester bonds
PI567295	5	GLYMA_01G186200	-2.71719	8.93518e-06	GO:0006970 GO:0008152 GO:0009408 GO:0009414 GO:0009688 GO:0010114 GO:0010182 GO:0010264 GO:0016123 GO:0055114	abscisic acid biosynthetic process; metabolic process; myo-inositol hexakisphosphate biosynthetic process; oxidation-reduction process; response to heat; response to osmotic stress; response to red light; response to water deprivation; sugar mediated signaling pathway; xanthophyll biosynthetic process	GO:0009540 GO:0016491	oxidoreductase activity; zeaxanthin epoxidase [overall] activity
PI567295	5	GLYMA_01G191600	-1.27124	0.000383571	GO:0008150	biological process	GO:0003674	molecular function
PI567295	5	GLYMA_01G193000	-1.95301	0.000417589	GO:0008152	metabolic process	GO:0008080	N-acetyltransferase activity
PI567295	5	GLYMA_01G213700	-1.74208	0.000204067	GO:0006520 GO:0009058 GO:0009693 GO:0042218	1-aminocyclopropane-1-carboxylate biosynthetic process; biosynthetic process; cellular amino acid metabolic process; ethylene biosynthetic process	GO:0003824 GO:0004069 GO:0008793 GO:0016740 GO:0016847 GO:0030170	1-aminocyclopropane-1-carboxylate synthase activity; L-aspartate:2-oxoglutarate aminotransferase activity; aromatic-amino-acid:2-oxoglutarate aminotransferase activity; catalytic activity; pyridoxal phosphate binding; transferase activity
PI567295	5	GLYMA_01G215100	1.53621	0.00114108	GO:0008152 GO:0009816 GO:0046686	defense response to bacterium, incompatible interaction; metabolic process; response to cadmium ion	GO:0003824 GO:0004630 GO:0005515 GO:0005546	catalytic activity; phosphatidylinositol-4,5-bisphosphate binding; phospholipase D activity; protein binding
PI567295	5	GLYMA_01G217400	-2.95339	3.11572e-08	GO:0006355 GO:0009408 GO:0009644 GO:0010200 GO:0042542 GO:0045892	negative regulation of transcription, DNA-dependent; regulation of transcription, DNA-dependent; response to chitin; response to heat; response to high light intensity; response to hydrogen peroxide	GO:0003700 GO:0043565	sequence-specific DNA binding; sequence-specific DNA binding transcription factor activity
PI567295	5	GLYMA_01G225800	-1.46123	1.67388e-05	GO:0005975 GO:0006012 GO:0044237	carbohydrate metabolic process; cellular metabolic process; galactose metabolic process	GO:0000166 GO:0003824 GO:0003978 GO:0016857 GO:0046983 GO:0050662	UDP-glucose 4-epimerase activity; catalytic activity; coenzyme binding; nucleotide binding; protein dimerization activity; racemase and epimerase activity, acting on carbohydrates and derivatives
PI567295	5	GLYMA_01G238600	-1.59391	1.68561e-05	GO:0006457 GO:0009408 GO:0009644 GO:0010286 GO:0042542	heat acclimation; protein folding; response to heat; response to high light intensity; response to hydrogen peroxide	GO:0005524	ATP binding
PI567295	5	GLYMA_01G241500	-2.55084	9.64747e-05	GO:0006457 GO:0009408 GO:0009644 GO:0042542	protein folding; response to heat; response to high light intensity; response to hydrogen peroxide
PI567295	5	GLYMA_02G003600	-1.17816	2.32716e-05	GO:0000956	nuclear-transcribed mRNA catabolic process	GO:0000166 GO:0003676 GO:0003723	RNA binding; nucleic acid binding; nucleotide binding
PI567295	5	GLYMA_02G004800	-1.21586	0.00955329	GO:0008150	biological process
PI561310	5	GLYMA_02G054200	6.91347	0.000203973	GO:0006612 GO:0007165 GO:0009414 GO:0009611 GO:0009620 GO:0009694 GO:0009695 GO:0009723 GO:0009733 GO:0009738 GO:0009753 GO:0009863 GO:0009867 GO:0010363 GO:0042538	abscisic acid mediated signaling pathway; hyperosmotic salinity response; jasmonic acid biosynthetic process; jasmonic acid mediated signaling pathway; jasmonic acid metabolic process; protein targeting to membrane; regulation of plant-type hypersensitive response; response to auxin stimulus; response to ethylene stimulus; response to fungus; response to jasmonic acid stimulus; response to water …	GO:0008168 GO:0030795	jasmonate O-methyltransferase activity; methyltransferase activity
PI567295	5	GLYMA_02G061800	-2.2337	0.00117022
PI567295	5	GLYMA_02G078600	-1.00785	0.000558164	GO:0008152	metabolic process	GO:0000166 GO:0016491	nucleotide binding; oxidoreductase activity
PI567295	5	GLYMA_02G078900	-1.50129	0.00683946	GO:0008150 GO:0009860	biological process; pollen tube growth	GO:0003674	molecular function
PI567295	5	GLYMA_02G104300	-1.91993	4.01696e-05	GO:0008152 GO:0009407 GO:0009723 GO:0010583 GO:0051707	metabolic process; response to cyclopentenone; response to ethylene stimulus; response to other organism; toxin catabolic process	GO:0008194 GO:0016757 GO:0016758 GO:0035251 GO:0080043 GO:0080044	UDP-glucosyltransferase activity; UDP-glycosyltransferase activity; quercetin 3-O-glucosyltransferase activity; quercetin 7-O-glucosyltransferase activity; transferase activity, transferring glycosyl groups; transferase activity, transferring hexosyl groups
PI567295	5	GLYMA_02G104500	-1.38217	0.000675475	GO:0008152 GO:0009407 GO:0009723 GO:0010583 GO:0051707	metabolic process; response to cyclopentenone; response to ethylene stimulus; response to other organism; toxin catabolic process	GO:0008194 GO:0016757 GO:0016758 GO:0035251 GO:0080043 GO:0080044	UDP-glucosyltransferase activity; UDP-glycosyltransferase activity; quercetin 3-O-glucosyltransferase activity; quercetin 7-O-glucosyltransferase activity; transferase activity, transferring glycosyl groups; transferase activity, transferring hexosyl groups
PI567295	5	GLYMA_02G111200	-2.92883	0.000856376
PI567295	5	GLYMA_02G118500	-1.60847	0.000172634	GO:0009414 GO:0009737 GO:0009738 GO:0045893	abscisic acid mediated signaling pathway; positive regulation of transcription, DNA-dependent; response to abscisic acid stimulus; response to water deprivation	GO:0005515	protein binding
PI567295	5	GLYMA_02G130600	-1.88069	0.00129482			GO:0000166 GO:0005524 GO:0016887 GO:0017111 GO:0042626	ATP binding; ATPase activity; ATPase activity, coupled to transmembrane movement of substances; nucleoside-triphosphatase activity; nucleotide binding
PI567295	5	GLYMA_02G140300	-1.06367	0.0057588
PI567295	5	GLYMA_02G147900	-2.07395	7.6658e-05	GO:0010044	response to aluminum ion	GO:0003674	molecular function
PI567295	5	GLYMA_02G157900	-1.18916	0.00156083	GO:0008150	biological process	GO:0003674	molecular function
PI567295	5	GLYMA_02G172200	1.354	0.00427465	GO:0000041 GO:0006468	protein phosphorylation; transition metal ion transport	GO:0004672 GO:0004674 GO:0005524 GO:0016301 GO:0016772 GO:0030246	ATP binding; carbohydrate binding; kinase activity; protein kinase activity; protein serine/threonine kinase activity; transferase activity, transferring phosphorus-containing groups
PI567295	5	GLYMA_02G176100	-1.33452	0.00589843	GO:0008152	metabolic process	GO:0003824 GO:0016787	catalytic activity; hydrolase activity
PI567295	5	GLYMA_02G184300	1.84851	0.000767888	GO:0006952 GO:0009627 GO:0009697	defense response; salicylic acid biosynthetic process; systemic acquired resistance	GO:0005515 GO:0043531	ADP binding; protein binding
PI567295	5	GLYMA_02G196500	-1.05506	0.000259244	GO:0000303 GO:0006355 GO:0006612 GO:0009610 GO:0009651 GO:0009733 GO:0009737 GO:0009743 GO:0009862 GO:0009873 GO:0009963 GO:0010197 GO:0010201 GO:0010363 GO:0019344 GO:0048513	cysteine biosynthetic process; ethylene mediated signaling pathway; organ development; polar nucleus fusion; positive regulation of flavonoid biosynthetic process; protein targeting to membrane; regulation of plant-type hypersensitive response; regulation of transcription, DNA-dependent; response to abscisic acid stimulus; response to auxin stimulus; response to carbohydrate stimulus; response to…	GO:0003677 GO:0003700 GO:0042803 GO:0043565 GO:0046982	DNA binding; protein heterodimerization activity; protein homodimerization activity; sequence-specific DNA binding; sequence-specific DNA binding transcription factor activity
PI567295	5	GLYMA_02G205600	-3.39223	7.47751e-06	GO:0006457 GO:0009408 GO:0009615 GO:0009644 GO:0010286 GO:0034976 GO:0042542	heat acclimation; protein folding; response to endoplasmic reticulum stress; response to heat; response to high light intensity; response to hydrogen peroxide; response to virus	GO:0005524	ATP binding
PI567295	5	GLYMA_02G210000	1.35634	0.00646483	GO:0008150	biological process	GO:0003674	molecular function
PI567295	5	GLYMA_02G224600	-1.7103	0.00482763	GO:0006807 GO:0006857 GO:0015824 GO:0015996 GO:0042938 GO:0042939	chlorophyll catabolic process; dipeptide transport; nitrogen compound metabolic process; oligopeptide transport; proline transport; tripeptide transport	GO:0005215 GO:0042936 GO:0042937	dipeptide transporter activity; transporter activity; tripeptide transporter activity
PI567295	5	GLYMA_02G234800	-1.54558	0.000120273	GO:0006468 GO:0007165	protein phosphorylation; signal transduction	GO:0004672 GO:0004674 GO:0005524 GO:0016301 GO:0016772	ATP binding; kinase activity; protein kinase activity; protein serine/threonine kinase activity; transferase activity, transferring phosphorus-containing groups
PI567295	5	GLYMA_02G244300	-1.69078	3.62056e-05	GO:0000302 GO:0006457 GO:0009408 GO:0009644 GO:0042542	protein folding; response to heat; response to high light intensity; response to hydrogen peroxide; response to reactive oxygen species	GO:0003674	molecular function
PI567295	5	GLYMA_02G250700	-1.06249	3.14777e-06	GO:0008150	biological process
PI567295	5	GLYMA_02G259300	1.77681	0.00203012	GO:0006979 GO:0055114	oxidation-reduction process; response to oxidative stress	GO:0004601 GO:0005515 GO:0020037	heme binding; peroxidase activity; protein binding
PI567295	5	GLYMA_02G259700	-1.23178	0.00928891	GO:0001666	response to hypoxia	GO:0003674	molecular function
PI567295	5	GLYMA_02G261700	-1.61769	0.001959	GO:0006355 GO:0009737 GO:0010286	heat acclimation; regulation of transcription, DNA-dependent; response to abscisic acid stimulus	GO:0003677 GO:0003700 GO:0005515	DNA binding; protein binding; sequence-specific DNA binding transcription factor activity
PI567295	5	GLYMA_03G025600	-1.63741	0.0001812	GO:0008150	biological process	GO:0003674	molecular function
PI567295	5	GLYMA_03G048600	-2.42337	7.48621e-05	GO:0006952 GO:0007165	defense response; signal transduction	GO:0000166 GO:0017111 GO:0043531	ADP binding; nucleoside-triphosphatase activity; nucleotide binding
PI567295	5	GLYMA_03G051800	-1.39057	0.0017234	GO:0008150	biological process	GO:0003674	molecular function
PI567295	5	GLYMA_03G061300	2.88538	1.50924e-05
PI567295	5	GLYMA_03G066700	-1.31482	2.26166e-07	GO:0009409 GO:0009414 GO:0009651 GO:0055114	oxidation-reduction process; response to cold; response to salt stress; response to water deprivation	GO:0004033 GO:0008106 GO:0016229 GO:0016491 GO:0070401	NADP+ binding; alcohol dehydrogenase (NADP+) activity; aldo-keto reductase (NADP) activity; oxidoreductase activity; steroid dehydrogenase activity
PI567295	5	GLYMA_03G066800	-1.09677	0.0012217	GO:0010048 GO:0048573 GO:0055114	oxidation-reduction process; photoperiodism, flowering; vernalization response	GO:0016491	oxidoreductase activity
PI567295	5	GLYMA_03G070400	-1.09304	2.26166e-07	GO:0006457 GO:0009408 GO:0009644 GO:0009651 GO:0042542	protein folding; response to heat; response to high light intensity; response to hydrogen peroxide; response to salt stress	GO:0030544	Hsp70 protein binding
PI567295	5	GLYMA_03G074600	-3.11994	0.000102118	GO:0006499 GO:0009744 GO:0009813 GO:0010017 GO:0010224	N-terminal protein myristoylation; flavonoid biosynthetic process; red or far-red light signaling pathway; response to UV-B; response to sucrose stimulus
PI567295	5	GLYMA_03G098600	-1.83395	0.000737512	GO:0006865 GO:0006979 GO:0009407 GO:0010583 GO:0015824 GO:0046686	amino acid transport; proline transport; response to cadmium ion; response to cyclopentenone; response to oxidative stress; toxin catabolic process	GO:0000166 GO:0008270 GO:0016491 GO:0016747 GO:0032440	2-alkenal reductase [NAD(P)] activity; nucleotide binding; oxidoreductase activity; transferase activity, transferring acyl groups other than amino-acyl groups; zinc ion binding
PI567295	5	GLYMA_03G099000	-1.39941	1.12901e-05	GO:0006979 GO:0055114	oxidation-reduction process; response to oxidative stress	GO:0000166 GO:0008270 GO:0016491	nucleotide binding; oxidoreductase activity; zinc ion binding
PI567295	5	GLYMA_03G105700	-2.006	0.000295953	GO:0006355	regulation of transcription, DNA-dependent	GO:0003677 GO:0003700	DNA binding; sequence-specific DNA binding transcription factor activity
PI567295	5	GLYMA_03G107900	-1.0782	0.00160702
PI567295	5	GLYMA_03G129300	-1.43381	0.000406238	GO:0008152 GO:0009407 GO:0010583 GO:0046686	metabolic process; response to cadmium ion; response to cyclopentenone; toxin catabolic process	GO:0008168	methyltransferase activity
PI567295	5	GLYMA_03G137900	-1.88447	1.11625e-05	GO:0006979 GO:0034484 GO:0080167	raffinose catabolic process; response to karrikin; response to oxidative stress	GO:0004553 GO:0052692	hydrolase activity, hydrolyzing O-glycosyl compounds; raffinose alpha-galactosidase activity
PI567295	5	GLYMA_03G142100	1.34385	0.00245662	GO:0055114	oxidation-reduction process	GO:0005506 GO:0009055 GO:0016705 GO:0019825 GO:0020037	electron carrier activity; heme binding; iron ion binding; oxidoreductase activity, acting on paired donors, with incorporation or reduction of molecular oxygen; oxygen binding
PI567295	5	GLYMA_03G144400	-3.49456	1.92705e-05	GO:0006970 GO:0009409 GO:0009414 GO:0009790 GO:0009793 GO:0048316	embryo development; embryo development ending in seed dormancy; response to cold; response to osmotic stress; response to water deprivation; seed development	GO:0003674	molecular function
PI567295	5	GLYMA_03G149300	1.33781	0.0035228	GO:0006810 GO:0055085	transmembrane transport; transport	GO:0005215 GO:0005351 GO:0015144 GO:0022857 GO:0022891	carbohydrate transmembrane transporter activity; substrate-specific transmembrane transporter activity; sugar:hydrogen symporter activity; transmembrane transporter activity; transporter activity
PI567295	5	GLYMA_03G157300	-2.68009	6.38398e-08	GO:0006355 GO:0009407	regulation of transcription, DNA-dependent; toxin catabolic process	GO:0003677 GO:0003700 GO:0043565	DNA binding; sequence-specific DNA binding; sequence-specific DNA binding transcription factor activity
PI567295	5	GLYMA_03G160100	-2.94179	0.000740777	GO:0009611 GO:0009694 GO:0009753 GO:0055114	jasmonic acid metabolic process; oxidation-reduction process; response to jasmonic acid stimulus; response to wounding	GO:0005506 GO:0009055 GO:0016705 GO:0019825 GO:0020037	electron carrier activity; heme binding; iron ion binding; oxidoreductase activity, acting on paired donors, with incorporation or reduction of molecular oxygen; oxygen binding
PI567295	5	GLYMA_03G160200	-1.71008	0.000619616	GO:0055114	oxidation-reduction process	GO:0005506 GO:0009055 GO:0016705 GO:0019825 GO:0020037	electron carrier activity; heme binding; iron ion binding; oxidoreductase activity, acting on paired donors, with incorporation or reduction of molecular oxygen; oxygen binding
PI567295	5	GLYMA_03G174300	-1.69677	0.000395053	GO:0006887 GO:0006904	exocytosis; vesicle docking involved in exocytosis
PI567295	5	GLYMA_03G176300	-1.21995	0.00438232	GO:0019344 GO:0019761 GO:0042744 GO:0046686	cysteine biosynthetic process; glucosinolate biosynthetic process; hydrogen peroxide catabolic process; response to cadmium ion
PI567295	5	GLYMA_03G183300	-2.40283	4.51005e-06	GO:0010200 GO:0030001	metal ion transport; response to chitin	GO:0046872	metal ion binding
PI567295	5	GLYMA_03G187000	-3.09494	1.52596e-05	GO:0008152 GO:0010224	metabolic process; response to UV-B	GO:0008194 GO:0016757 GO:0016758 GO:0035251 GO:0050403 GO:0050502	UDP-glucosyltransferase activity; UDP-glycosyltransferase activity; cis-zeatin O-beta-D-glucosyltransferase activity; trans-zeatin O-beta-D-glucosyltransferase activity; transferase activity, transferring glycosyl groups; transferase activity, transferring hexosyl groups
PI567295	5	GLYMA_03G187500	-1.00446	0.0030493	GO:0008152	metabolic process	GO:0008194 GO:0016757 GO:0016758	UDP-glycosyltransferase activity; transferase activity, transferring glycosyl groups; transferase activity, transferring hexosyl groups
PI567295	5	GLYMA_03G192800	-1.10531	0.00137279	GO:0000302 GO:0006855	drug transmembrane transport; response to reactive oxygen species	GO:0000166 GO:0005524 GO:0016887 GO:0017111 GO:0042626	ATP binding; ATPase activity; ATPase activity, coupled to transmembrane movement of substances; nucleoside-triphosphatase activity; nucleotide binding
PI567295	5	GLYMA_03G210200	1.07652	0.00951569	GO:0045454	cell redox homeostasis	GO:0009055 GO:0015035	electron carrier activity; protein disulfide oxidoreductase activity
PI567295	5	GLYMA_03G213300	-2.61828	0.0012256	GO:0006778 GO:0006970 GO:0009651 GO:0009737	porphyrin-containing compound metabolic process; response to abscisic acid stimulus; response to osmotic stress; response to salt stress	GO:0020037	heme binding
PI567295	5	GLYMA_03G218900	-4.06263	2.86532e-06	GO:0006499	N-terminal protein myristoylation	GO:0003674	molecular function
PI567295	5	GLYMA_03G220800	-1.03462	0.00318233	GO:0006355 GO:0009624 GO:0009733	regulation of transcription, DNA-dependent; response to auxin stimulus; response to nematode	GO:0003700 GO:0043565	sequence-specific DNA binding; sequence-specific DNA binding transcription factor activity
PI567295	5	GLYMA_03G225300	-1.96382	0.000975096	GO:0008150	biological process	GO:0003674	molecular function
PI567295	5	GLYMA_03G226800	-2.43277	0.000125587	GO:0055114	oxidation-reduction process	GO:0005506 GO:0009055 GO:0016705 GO:0019825 GO:0020037	electron carrier activity; heme binding; iron ion binding; oxidoreductase activity, acting on paired donors, with incorporation or reduction of molecular oxygen; oxygen binding
PI567295	5	GLYMA_03G229800	-2.42483	0.00123056	GO:0006012 GO:0006979 GO:0009409 GO:0009414 GO:0009651 GO:0009737 GO:0016051	carbohydrate biosynthetic process; galactose metabolic process; response to abscisic acid stimulus; response to cold; response to oxidative stress; response to salt stress; response to water deprivation	GO:0016757 GO:0016758 GO:0047216	inositol 3-alpha-galactosyltransferase activity; transferase activity, transferring glycosyl groups; transferase activity, transferring hexosyl groups
PI567295	5	GLYMA_03G229900	-1.31399	0.00817865
PI567295	5	GLYMA_03G231600	-1.20271	0.00294589	GO:0008150	biological process
PI567295	5	GLYMA_03G248400	-1.0403	0.00026697	GO:0055114	oxidation-reduction process	GO:0016491	oxidoreductase activity
PI567295	5	GLYMA_03G251400	-2.2019	1.76533e-07	GO:0006468 GO:0016036 GO:0019375 GO:0045892	cellular response to phosphate starvation; galactolipid biosynthetic process; negative regulation of transcription, DNA-dependent; protein phosphorylation	GO:0004672 GO:0004674 GO:0004713 GO:0005524 GO:0016301 GO:0016772	ATP binding; kinase activity; protein kinase activity; protein serine/threonine kinase activity; protein tyrosine kinase activity; transferase activity, transferring phosphorus-containing groups
PI567295	5	GLYMA_03G259900	-1.35809	0.00467657
PI567295	5	GLYMA_03G261300	-1.60664	0.000295661	GO:0000160 GO:0005982 GO:0006355 GO:0007623 GO:0009639 GO:0009640 GO:0010114 GO:0010218 GO:0042752 GO:0045892 GO:0048574 GO:0051170	circadian rhythm; long-day photoperiodism, flowering; negative regulation of transcription, DNA-dependent; nuclear import; phosphorelay signal transduction system; photomorphogenesis; regulation of circadian rhythm; regulation of transcription, DNA-dependent; response to far red light; response to red light; response to red or far red light; starch metabolic process	GO:0000156 GO:0003677	DNA binding; phosphorelay response regulator activity
PI567295	5	GLYMA_04G010900	-2.11484	0.000125566	GO:0006633 GO:0010089 GO:0044036	cell wall macromolecule metabolic process; fatty acid biosynthetic process; xylem development	GO:0008168 GO:0008757	S-adenosylmethionine-dependent methyltransferase activity; methyltransferase activity
PI567295	5	GLYMA_04G021000	-1.74987	0.000220955	GO:0009860 GO:0010183 GO:0045454 GO:0046686 GO:0055114 GO:0080092	cell redox homeostasis; oxidation-reduction process; pollen tube growth; pollen tube guidance; regulation of pollen tube growth; response to cadmium ion	GO:0016209 GO:0016491 GO:0047134	antioxidant activity; oxidoreductase activity; protein-disulfide reductase activity
PI567295	5	GLYMA_04G026500	-1.15246	9.61634e-05	GO:0009407 GO:0010200 GO:0010583 GO:0052542 GO:0055088 GO:0055089 GO:0055091 GO:0070328	defense response by callose deposition; fatty acid homeostasis; lipid homeostasis; phospholipid homeostasis; response to chitin; response to cyclopentenone; toxin catabolic process; triglyceride homeostasis	GO:0004623 GO:0016298 GO:0016787 GO:0042171	hydrolase activity; lipase activity; lysophosphatidic acid acyltransferase activity; phospholipase A2 activity
PI567295	5	GLYMA_04G026600	-1.69241	0.000183043
PI567295	5	GLYMA_04G028300	-1.11863	4.96541e-06	GO:0006508	proteolysis	GO:0008234	cysteine-type peptidase activity
PI567295	5	GLYMA_04G039300	-1.38519	1.20604e-05	GO:0006355 GO:0009414 GO:0009651 GO:0009737 GO:0009738 GO:0010255 GO:0045893	abscisic acid mediated signaling pathway; glucose mediated signaling pathway; positive regulation of transcription, DNA-dependent; regulation of transcription, DNA-dependent; response to abscisic acid stimulus; response to salt stress; response to water deprivation	GO:0003677 GO:0003700 GO:0005515 GO:0043565 GO:0046983	DNA binding; protein binding; protein dimerization activity; sequence-specific DNA binding; sequence-specific DNA binding transcription factor activity
PI567295	5	GLYMA_04G040000	-2.16771	8.42047e-08			GO:0016740 GO:0016747	transferase activity; transferase activity, transferring acyl groups other than amino-acyl groups
PI567295	5	GLYMA_04G052000	-4.28416	1.46252e-06	GO:0001666 GO:0006355 GO:0006457 GO:0009407 GO:0009408 GO:0009644 GO:0010200 GO:0010286 GO:0034605 GO:0034620 GO:0034976 GO:0042542 GO:0045893 GO:0071456	cellular response to heat; cellular response to hypoxia; cellular response to unfolded protein; heat acclimation; positive regulation of transcription, DNA-dependent; protein folding; regulation of transcription, DNA-dependent; response to chitin; response to endoplasmic reticulum stress; response to heat; response to high light intensity; response to hydrogen peroxide; response to hypoxia; toxin…	GO:0003677 GO:0003700 GO:0005515 GO:0043565	DNA binding; protein binding; sequence-specific DNA binding; sequence-specific DNA binding transcription factor activity
PI567295	5	GLYMA_04G056200	-1.06164	0.00174564	GO:0001558 GO:0006468 GO:0008356 GO:0009664 GO:0009944 GO:0009965 GO:0010075 GO:0010103 GO:0010148 GO:0030155 GO:0031540 GO:0042742 GO:0048281 GO:0050832 GO:0051302 GO:2000027	asymmetric cell division; defense response to bacterium; defense response to fungus; inflorescence morphogenesis; leaf morphogenesis; plant-type cell wall organization; polarity specification of adaxial/abaxial axis; protein phosphorylation; regulation of anthocyanin biosynthetic process; regulation of cell adhesion; regulation of cell division; regulation of cell growth; regulation of meristem g…	GO:0004672 GO:0004674 GO:0005524 GO:0016772 GO:0019199	ATP binding; protein kinase activity; protein serine/threonine kinase activity; transferase activity, transferring phosphorus-containing groups; transmembrane receptor protein kinase activity
PI567295	5	GLYMA_04G061500	-1.05996	0.00228357	GO:0006468 GO:0007165 GO:0050832	defense response to fungus; protein phosphorylation; signal transduction	GO:0004672 GO:0004674 GO:0005524 GO:0016301 GO:0016772	ATP binding; kinase activity; protein kinase activity; protein serine/threonine kinase activity; transferase activity, transferring phosphorus-containing groups
PI567295	5	GLYMA_04G062200	-1.29684	1.68977e-05	GO:0006457 GO:0009408 GO:0009644 GO:0016485 GO:0019538 GO:0042542	protein folding; protein metabolic process; protein processing; response to heat; response to high light intensity; response to hydrogen peroxide	GO:0000166 GO:0005524 GO:0016887 GO:0017111	ATP binding; ATPase activity; nucleoside-triphosphatase activity; nucleotide binding
PI567295	5	GLYMA_04G064600	-1.44481	1.64448e-05	GO:0008150	biological process	GO:0003674	molecular function
PI567295	5	GLYMA_04G084100	-1.30711	0.00897093	GO:0009733 GO:0009830 GO:0009926 GO:0009965 GO:0010223 GO:0016121 GO:0016124	auxin polar transport; carotene catabolic process; cell wall modification involved in abscission; leaf morphogenesis; response to auxin stimulus; secondary shoot formation; xanthophyll catabolic process	GO:0016702	oxidoreductase activity, acting on single donors with incorporation of molecular oxygen, incorporation of two atoms of oxygen
PI567295	5	GLYMA_04G104200	-1.23443	0.00105633	GO:0008150	biological process	GO:0003674	molecular function
PI567295	5	GLYMA_04G106500	-1.24648	0.00738392	GO:0030001	metal ion transport	GO:0046872	metal ion binding
PI567295	5	GLYMA_04G133400	-1.55632	0.00234261	GO:0007623 GO:0009651 GO:0009737 GO:0010264	circadian rhythm; myo-inositol hexakisphosphate biosynthetic process; response to abscisic acid stimulus; response to salt stress	GO:0003674	molecular function
PI567295	5	GLYMA_04G150400	-1.09942	0.000333907	GO:0006826 GO:0008150 GO:0010106 GO:0010167 GO:0015706	biological process; cellular response to iron ion starvation; iron ion transport; nitrate transport; response to nitrate	GO:0003674	molecular function
PI567295	5	GLYMA_04G152800	-1.63529	0.000183043	GO:0008150	biological process	GO:0003674	molecular function
PI567295	5	GLYMA_04G168300	-1.58908	0.000172634	GO:0006355	regulation of transcription, DNA-dependent	GO:0003677 GO:0003700 GO:0005515 GO:0008270	DNA binding; protein binding; sequence-specific DNA binding transcription factor activity; zinc ion binding
PI567295	5	GLYMA_04G168400	-1.8082	0.0040113	GO:0008150	biological process	GO:0003674	molecular function
PI567295	5	GLYMA_04G186900	-1.113	0.0012246	GO:0010199	organ boundary specification between lateral organs and the meristem
PI567295	5	GLYMA_04G192700	-2.63172	1.4957e-07
PI567295	5	GLYMA_04G194800	-1.62991	0.000412652	GO:0009611 GO:0009620 GO:0009695 GO:0009723 GO:0009738 GO:0009753 GO:0009873 GO:0010200 GO:0035556	abscisic acid mediated signaling pathway; ethylene mediated signaling pathway; intracellular signal transduction; jasmonic acid biosynthetic process; response to chitin; response to ethylene stimulus; response to fungus; response to jasmonic acid stimulus; response to wounding	GO:0005509	calcium ion binding
PI567295	5	GLYMA_04G195800	-2.07099	0.000692955
PI567295	5	GLYMA_04G197700	-1.16452	0.00556235
PI567295	5	GLYMA_04G213900	1.2311	0.00924849	GO:0001666 GO:0006970 GO:0009651 GO:0009862 GO:0010310 GO:0045333 GO:0046686 GO:0055114	cellular respiration; oxidation-reduction process; regulation of hydrogen peroxide metabolic process; response to cadmium ion; response to hypoxia; response to osmotic stress; response to salt stress; systemic acquired resistance, salicylic acid mediated signaling pathway	GO:0004022	alcohol dehydrogenase (NAD) activity
PI567295	5	GLYMA_04G227900	2.40953	0.00103192	GO:0000165 GO:0001666 GO:0006612 GO:0009595 GO:0009617 GO:0009620 GO:0009627 GO:0009697 GO:0009813 GO:0009862 GO:0009867 GO:0010200 GO:0010310 GO:0010363 GO:0031347 GO:0031348 GO:0034976 GO:0042742 GO:0043900 GO:0045087 GO:0050832 GO:0055114	MAPK cascade; defense response to bacterium; defense response to fungus; detection of biotic stimulus; flavonoid biosynthetic process; innate immune response; jasmonic acid mediated signaling pathway; negative regulation of defense response; oxidation-reduction process; protein targeting to membrane; regulation of defense response; regulation of hydrogen peroxide metabolic process; regulation of …	GO:0016491 GO:0016706	oxidoreductase activity; oxidoreductase activity, acting on paired donors, with incorporation or reduction of molecular oxygen, 2-oxoglutarate as one donor, and incorporation of one atom each of oxygen into both donors
PI567295	5	GLYMA_04G231400	-1.03391	0.00151652	GO:0006355 GO:0009409 GO:0009414 GO:0009737 GO:0009738 GO:0042538 GO:0045893	abscisic acid mediated signaling pathway; hyperosmotic salinity response; positive regulation of transcription, DNA-dependent; regulation of transcription, DNA-dependent; response to abscisic acid stimulus; response to cold; response to water deprivation	GO:0000976 GO:0003677 GO:0003700 GO:0043565	DNA binding; sequence-specific DNA binding; sequence-specific DNA binding transcription factor activity; transcription regulatory region sequence-specific DNA binding
PI567295	5	GLYMA_04G241000	-1.64793	0.00117526	GO:0000023 GO:0006098 GO:0015979 GO:0019252 GO:0019288 GO:0019760 GO:0043085	glucosinolate metabolic process; isopentenyl diphosphate biosynthetic process, mevalonate-independent pathway; maltose metabolic process; pentose-phosphate shunt; photosynthesis; positive regulation of catalytic activity; starch biosynthetic process	GO:0005509	calcium ion binding
PI567295	5	GLYMA_04G251100	-1.35649	0.00849462
PI567295	5	GLYMA_05G003900	-1.7152	0.00167433	GO:0005986 GO:0006979 GO:0009414 GO:0009737 GO:0010325 GO:0019593	mannitol biosynthetic process; raffinose family oligosaccharide biosynthetic process; response to abscisic acid stimulus; response to oxidative stress; response to water deprivation; sucrose biosynthetic process	GO:0004553 GO:0047274	galactinol-sucrose galactosyltransferase activity; hydrolase activity, hydrolyzing O-glycosyl compounds
PI567295	5	GLYMA_05G022200	-1.41632	4.29631e-07	GO:0006457 GO:0009408 GO:0009644 GO:0010286 GO:0034976 GO:0042542 GO:0043335 GO:0045727	heat acclimation; positive regulation of translation; protein folding; protein unfolding; response to endoplasmic reticulum stress; response to heat; response to high light intensity; response to hydrogen peroxide	GO:0000166 GO:0005515 GO:0005524 GO:0016887 GO:0017111	ATP binding; ATPase activity; nucleoside-triphosphatase activity; nucleotide binding; protein binding
PI567295	5	GLYMA_05G025900	-1.09288	0.00667014	GO:0006355	regulation of transcription, DNA-dependent	GO:0003677 GO:0003700 GO:0005515 GO:0008270	DNA binding; protein binding; sequence-specific DNA binding transcription factor activity; zinc ion binding
PI567295	5	GLYMA_05G040100	1.14015	0.00193213	GO:0008152	metabolic process	GO:0000166 GO:0016491	nucleotide binding; oxidoreductase activity
PI567295	5	GLYMA_05G041200	-2.46076	0.000245023	GO:0000023 GO:0016126 GO:0019252 GO:0019745 GO:0019761 GO:0055114	glucosinolate biosynthetic process; maltose metabolic process; oxidation-reduction process; pentacyclic triterpenoid biosynthetic process; starch biosynthetic process; sterol biosynthetic process	GO:0000293 GO:0005506 GO:0009055 GO:0016491 GO:0050660	electron carrier activity; ferric-chelate reductase activity; flavin adenine dinucleotide binding; iron ion binding; oxidoreductase activity
PI567295	5	GLYMA_05G043900	1.31403	0.00117234	GO:0006355 GO:0007623 GO:0009409 GO:0009553 GO:0009555 GO:0009611 GO:0009651 GO:0009733 GO:0009734 GO:0009737 GO:0009738 GO:0009743 GO:0009751 GO:0009753 GO:0010167 GO:0010182 GO:0042542 GO:0051973	abscisic acid mediated signaling pathway; auxin mediated signaling pathway; circadian rhythm; embryo sac development; pollen development; positive regulation of telomerase activity; regulation of transcription, DNA-dependent; response to abscisic acid stimulus; response to auxin stimulus; response to carbohydrate stimulus; response to cold; response to hydrogen peroxide; response to jasmonic acid…	GO:0003700 GO:0003712 GO:0004402 GO:0005515 GO:0005516 GO:0008270	calmodulin binding; histone acetyltransferase activity; protein binding; sequence-specific DNA binding transcription factor activity; transcription cofactor activity; zinc ion binding
PI567295	5	GLYMA_05G076500	-1.02885	0.00379861	GO:0006457 GO:0009408 GO:0009644 GO:0034976 GO:0042542	protein folding; response to endoplasmic reticulum stress; response to heat; response to high light intensity; response to hydrogen peroxide
PI567295	5	GLYMA_05G076800	-1.33531	2.24461e-07	GO:0008150	biological process	GO:0003697	single-stranded DNA binding
PI567295	5	GLYMA_05G109400	-1.37455	0.00351616	GO:0000394 GO:0006508 GO:0009086	RNA splicing, via endonucleolytic cleavage and ligation; methionine biosynthetic process; proteolysis	GO:0008236	serine-type peptidase activity
PI567295	5	GLYMA_05G109500	-1.83522	4.61098e-05	GO:0006355 GO:0006473 GO:0009735	protein acetylation; regulation of transcription, DNA-dependent; response to cytokinin stimulus	GO:0003677 GO:0003700 GO:0043565	DNA binding; sequence-specific DNA binding; sequence-specific DNA binding transcription factor activity
PI567295	5	GLYMA_05G118300	-2.0457	1.98932e-05	GO:0008150	biological process	GO:0003674	molecular function
PI567295	5	GLYMA_05G139100	-1.2711	0.00653821	GO:0006468 GO:0009617 GO:0045087 GO:0046777	innate immune response; protein autophosphorylation; protein phosphorylation; response to bacterium	GO:0004672 GO:0004674 GO:0005524 GO:0016772	ATP binding; protein kinase activity; protein serine/threonine kinase activity; transferase activity, transferring phosphorus-containing groups
PI567295	5	GLYMA_05G141300	-1.06886	0.00960079	GO:0042742 GO:0050665	defense response to bacterium; hydrogen peroxide biosynthetic process	GO:0003824 GO:0008891 GO:0010181 GO:0016491	FMN binding; catalytic activity; glycolate oxidase activity; oxidoreductase activity
PI567295	5	GLYMA_05G143400	-1.12693	0.000162351
PI567295	5	GLYMA_05G149900	-1.93534	3.07161e-06	GO:0000413 GO:0006457 GO:0006499 GO:0009408 GO:0009644 GO:0018208 GO:0034976 GO:0042542 GO:0070370	N-terminal protein myristoylation; cellular heat acclimation; peptidyl-proline modification; protein folding; protein peptidyl-prolyl isomerization; response to endoplasmic reticulum stress; response to heat; response to high light intensity; response to hydrogen peroxide	GO:0003755 GO:0005515 GO:0005516 GO:0005528	FK506 binding; calmodulin binding; peptidyl-prolyl cis-trans isomerase activity; protein binding
PI567295	5	GLYMA_05G161600	-1.53696	0.00159834	GO:0009407 GO:0009751 GO:0010583	response to cyclopentenone; response to salicylic acid stimulus; toxin catabolic process	GO:0004364	glutathione transferase activity
PI567295	5	GLYMA_05G168400	-1.27265	0.00428145	GO:0009416 GO:0009637 GO:0009644 GO:0009744 GO:0009767 GO:0009773 GO:0010114 GO:0010155 GO:0010207 GO:0010218 GO:0022900 GO:0042742	defense response to bacterium; electron transport chain; photosynthetic electron transport chain; photosynthetic electron transport in photosystem I; photosystem II assembly; regulation of proton transport; response to blue light; response to far red light; response to high light intensity; response to light stimulus; response to red light; response to sucrose stimulus	GO:0009055 GO:0051536 GO:0051537	2 iron, 2 sulfur cluster binding; electron carrier activity; iron-sulfur cluster binding
PI567295	5	GLYMA_05G176100	-1.38524	0.00102709	GO:0005985 GO:0006468 GO:0006636 GO:0006970 GO:0009414 GO:0009651 GO:0009737 GO:0009738 GO:0010118 GO:0010119 GO:0019432 GO:0040007 GO:0042742 GO:0042744 GO:0048366 GO:2000377	abscisic acid mediated signaling pathway; defense response to bacterium; growth; hydrogen peroxide catabolic process; leaf development; protein phosphorylation; regulation of reactive oxygen species metabolic process; regulation of stomatal movement; response to abscisic acid stimulus; response to osmotic stress; response to salt stress; response to water deprivation; stomatal movement; sucrose m…	GO:0004672 GO:0004674 GO:0004713 GO:0005515 GO:0005524 GO:0009931 GO:0016301 GO:0016772	ATP binding; calcium-dependent protein serine/threonine kinase activity; kinase activity; protein binding; protein kinase activity; protein serine/threonine kinase activity; protein tyrosine kinase activity; transferase activity, transferring phosphorus-containing groups
PI567295	5	GLYMA_05G183500	-1.05233	0.000172071	GO:0009611 GO:0009765 GO:0071486 GO:0071492	cellular response to UV-A; cellular response to high light intensity; photosynthesis, light harvesting; response to wounding	GO:0016168	chlorophyll binding
PI567295	5	GLYMA_05G191500	-1.67431	1.26072e-05
PI567295	5	GLYMA_05G199300	-3.19047	0.000411968	GO:0006457 GO:0008150 GO:0009408 GO:0009644 GO:0042542	biological process; protein folding; response to heat; response to high light intensity; response to hydrogen peroxide	GO:0003674	molecular function
PI567295	5	GLYMA_05G221800	-1.24782	1.76333e-05	GO:0006457 GO:0008150 GO:0009408 GO:0009644 GO:0042542	biological process; protein folding; response to heat; response to high light intensity; response to hydrogen peroxide	GO:0003674	molecular function
PI567295	5	GLYMA_05G235800	-1.31509	0.00681559	GO:0009793	embryo development ending in seed dormancy	GO:0005515	protein binding
PI567295	5	GLYMA_05G242300	-1.71912	0.000575963	GO:0008150	biological process	GO:0003674	molecular function
PI567295	5	GLYMA_05G247800	-2.28057	2.69406e-05			GO:0003993 GO:0004722 GO:0016787	acid phosphatase activity; hydrolase activity; protein serine/threonine phosphatase activity
PI567295	5	GLYMA_06G021200	-1.82922	0.0039601	GO:0009860 GO:0010183 GO:0045454 GO:0046686 GO:0055114 GO:0080092	cell redox homeostasis; oxidation-reduction process; pollen tube growth; pollen tube guidance; regulation of pollen tube growth; response to cadmium ion	GO:0016209 GO:0016491 GO:0047134	antioxidant activity; oxidoreductase activity; protein-disulfide reductase activity
PI567295	5	GLYMA_06G040400	-1.57345	4.10066e-05	GO:0006355 GO:0009414 GO:0009651 GO:0009737 GO:0009738 GO:0010255 GO:0045893	abscisic acid mediated signaling pathway; glucose mediated signaling pathway; positive regulation of transcription, DNA-dependent; regulation of transcription, DNA-dependent; response to abscisic acid stimulus; response to salt stress; response to water deprivation	GO:0003677 GO:0003700 GO:0005515 GO:0043565 GO:0046983	DNA binding; protein binding; protein dimerization activity; sequence-specific DNA binding; sequence-specific DNA binding transcription factor activity
PI567295	5	GLYMA_06G054700	-1.51388	0.000739249	GO:0006457 GO:0009408 GO:0009644 GO:0034976 GO:0042542	protein folding; response to endoplasmic reticulum stress; response to heat; response to high light intensity; response to hydrogen peroxide
PI567295	5	GLYMA_06G058900	-1.27815	3.62056e-05	GO:0006511	ubiquitin-dependent protein catabolic process	GO:0004842	ubiquitin-protein ligase activity
PI567295	5	GLYMA_06G062100	-1.08689	0.000907401	GO:0006468 GO:0007165 GO:0050832	defense response to fungus; protein phosphorylation; signal transduction	GO:0004672 GO:0004674 GO:0005524 GO:0016301 GO:0016772	ATP binding; kinase activity; protein kinase activity; protein serine/threonine kinase activity; transferase activity, transferring phosphorus-containing groups
PI567295	5	GLYMA_06G074300	-1.37938	0.000675129			GO:0008270	zinc ion binding
PI567295	5	GLYMA_06G103400	2.48535	2.2405e-05	GO:0006855 GO:0055085	drug transmembrane transport; transmembrane transport	GO:0005215 GO:0015238 GO:0015297	antiporter activity; drug transmembrane transporter activity; transporter activity
PI567295	5	GLYMA_06G105200	-2.35483	2.22755e-08	GO:0008150	biological process	GO:0003674	molecular function
PI567295	5	GLYMA_06G106200	-1.88918	0.00121138	GO:0006810 GO:0008272 GO:0009684 GO:0019344 GO:0019761 GO:0030003 GO:0055085 GO:0070838	cellular cation homeostasis; cysteine biosynthetic process; divalent metal ion transport; glucosinolate biosynthetic process; indoleacetic acid biosynthetic process; sulfate transport; transmembrane transport; transport	GO:0005215 GO:0008271 GO:0015116	secondary active sulfate transmembrane transporter activity; sulfate transmembrane transporter activity; transporter activity
PI567295	5	GLYMA_06G106700	-3.69315	6.84924e-10	GO:0030001	metal ion transport	GO:0046872	metal ion binding
PI567295	5	GLYMA_06G111600	-2.1031	0.00137279
PI567295	5	GLYMA_06G111800	-2.72316	0.000740525
PI567295	5	GLYMA_06G111900	-1.17427	0.00748763
PI567295	5	GLYMA_06G113100	-1.0959	0.000284951	GO:0008150	biological process	GO:0003674	molecular function
PI567295	5	GLYMA_06G126100	-1.23509	5.75088e-06	GO:0009737 GO:0009738 GO:0009789	abscisic acid mediated signaling pathway; positive regulation of abscisic acid mediated signaling pathway; response to abscisic acid stimulus	GO:0004872 GO:0005515	protein binding; receptor activity
PI567295	5	GLYMA_06G137000	3.61565	0.00019963	GO:0000165 GO:0001666 GO:0006612 GO:0009595 GO:0009617 GO:0009620 GO:0009627 GO:0009697 GO:0009813 GO:0009862 GO:0009867 GO:0010200 GO:0010310 GO:0010363 GO:0031347 GO:0031348 GO:0034976 GO:0042742 GO:0043900 GO:0045087 GO:0050832 GO:0055114	MAPK cascade; defense response to bacterium; defense response to fungus; detection of biotic stimulus; flavonoid biosynthetic process; innate immune response; jasmonic acid mediated signaling pathway; negative regulation of defense response; oxidation-reduction process; protein targeting to membrane; regulation of defense response; regulation of hydrogen peroxide metabolic process; regulation of …	GO:0016491 GO:0016706	oxidoreductase activity; oxidoreductase activity, acting on paired donors, with incorporation or reduction of molecular oxygen, 2-oxoglutarate as one donor, and incorporation of one atom each of oxygen into both donors
PI567295	5	GLYMA_06G142200	-1.61913	0.000995639
PI567295	5	GLYMA_06G157800	-2.6929	9.99751e-06	GO:0006979 GO:0009408	response to heat; response to oxidative stress
PI567295	5	GLYMA_06G158400	-1.03029	0.00285722	GO:0008150	biological process	GO:0003674 GO:0005515	molecular function; protein binding
PI567295	5	GLYMA_06G167900	-2.09426	6.34921e-05	GO:0009269 GO:0009409 GO:0009414 GO:0009651 GO:0009737 GO:0042538	hyperosmotic salinity response; response to abscisic acid stimulus; response to cold; response to desiccation; response to salt stress; response to water deprivation	GO:0003674	molecular function
PI567295	5	GLYMA_06G170300	3.14876	0.000264423			GO:0003993 GO:0004722 GO:0016787 GO:0046872	acid phosphatase activity; hydrolase activity; metal ion binding; protein serine/threonine phosphatase activity
PI567295	5	GLYMA_06G182700	2.10008	0.000319821	GO:0000165 GO:0006612 GO:0009409 GO:0009595 GO:0009697 GO:0009814 GO:0009862 GO:0009867 GO:0010200 GO:0010310 GO:0010363 GO:0015976 GO:0019243 GO:0019684 GO:0031348 GO:0042742 GO:0043900 GO:0050832	MAPK cascade; carbon utilization; defense response, incompatible interaction; defense response to bacterium; defense response to fungus; detection of biotic stimulus; jasmonic acid mediated signaling pathway; methylglyoxal catabolic process to D-lactate; negative regulation of defense response; photosynthesis, light reaction; protein targeting to membrane; regulation of hydrogen peroxide metaboli…	GO:0004089 GO:0008270	carbonate dehydratase activity; zinc ion binding
PI567295	5	GLYMA_06G183800	-1.83101	0.00397697	GO:0010029 GO:0016567	protein ubiquitination; regulation of seed germination	GO:0004842 GO:0008270	ubiquitin-protein ligase activity; zinc ion binding
PI567295	5	GLYMA_06G186200	-1.26734	0.00455532	GO:0006979 GO:0009611 GO:0009625 GO:0009862 GO:0010200 GO:0030968 GO:0031348 GO:0050832	defense response to fungus; endoplasmic reticulum unfolded protein response; negative regulation of defense response; response to chitin; response to insect; response to oxidative stress; response to wounding; systemic acquired resistance, salicylic acid mediated signaling pathway	GO:0003674	molecular function
PI567295	5	GLYMA_06G194600	-2.23849	0.00062488	GO:0008150	biological process	GO:0003674	molecular function
PI567295	5	GLYMA_06G194800	-1.22925	8.15899e-05	GO:0006355	regulation of transcription, DNA-dependent	GO:0003677 GO:0003700 GO:0005515 GO:0008270	DNA binding; protein binding; sequence-specific DNA binding transcription factor activity; zinc ion binding
PI567295	5	GLYMA_06G195100	1.54732	0.000936784	GO:0006662 GO:0045454	cell redox homeostasis; glycerol ether metabolic process	GO:0009055 GO:0015035 GO:0016671	electron carrier activity; oxidoreductase activity, acting on a sulfur group of donors, disulfide as acceptor; protein disulfide oxidoreductase activity
PI567295	5	GLYMA_06G202200	-2.71573	2.30183e-06	GO:0006457 GO:0009408 GO:0009644 GO:0010286 GO:0034976 GO:0042542 GO:0043335 GO:0045727	heat acclimation; positive regulation of translation; protein folding; protein unfolding; response to endoplasmic reticulum stress; response to heat; response to high light intensity; response to hydrogen peroxide	GO:0000166 GO:0005515 GO:0005524 GO:0016887 GO:0017111	ATP binding; ATPase activity; nucleoside-triphosphatase activity; nucleotide binding; protein binding
PI567295	5	GLYMA_06G203900	-1.40868	2.32716e-05	GO:0002237 GO:0006887 GO:0006904 GO:0009627 GO:0009697	exocytosis; response to molecule of bacterial origin; salicylic acid biosynthetic process; systemic acquired resistance; vesicle docking involved in exocytosis	GO:0005515	protein binding
PI567295	5	GLYMA_06G206400	-1.23223	0.000167893	GO:0006355	regulation of transcription, DNA-dependent	GO:0003677 GO:0003700 GO:0008270	DNA binding; sequence-specific DNA binding transcription factor activity; zinc ion binding
PI567295	5	GLYMA_06G210200	-1.56788	0.00139829	GO:0008150	biological process	GO:0003674	molecular function
PI567295	5	GLYMA_06G221900	-1.0108	0.000341133	GO:0006788 GO:0009585 GO:0009813 GO:0010019 GO:0010024 GO:0010075 GO:0016117 GO:0071494	carotenoid biosynthetic process; cellular response to UV-C; chloroplast-nucleus signaling pathway; flavonoid biosynthetic process; heme oxidation; phytochromobilin biosynthetic process; red, far-red light phototransduction; regulation of meristem growth	GO:0004392 GO:0020037	heme binding; heme oxygenase (decyclizing) activity
PI567295	5	GLYMA_06G256400	-1.02124	0.00397697	GO:0006468 GO:0048544 GO:0048765	protein phosphorylation; recognition of pollen; root hair cell differentiation	GO:0004672 GO:0004674 GO:0004713 GO:0005524 GO:0016772 GO:0030246	ATP binding; carbohydrate binding; protein kinase activity; protein serine/threonine kinase activity; protein tyrosine kinase activity; transferase activity, transferring phosphorus-containing groups
PI567295	5	GLYMA_06G286600	1.58032	0.00598796			GO:0008168 GO:0008171 GO:0046983	O-methyltransferase activity; methyltransferase activity; protein dimerization activity
PI567295	5	GLYMA_06G300400	1.69547	0.00344583	GO:0006355 GO:0009651 GO:0009723 GO:0009733 GO:0009751 GO:0009753	regulation of transcription, DNA-dependent; response to auxin stimulus; response to ethylene stimulus; response to jasmonic acid stimulus; response to salicylic acid stimulus; response to salt stress	GO:0003677 GO:0003700	DNA binding; sequence-specific DNA binding transcription factor activity
PI567295	5	GLYMA_06G303100	1.76552	9.61634e-05	GO:0001708 GO:0006355 GO:0009751 GO:0009753 GO:0009888 GO:0009913 GO:0010063 GO:0030154	cell differentiation; cell fate specification; epidermal cell differentiation; positive regulation of trichoblast fate specification; regulation of transcription, DNA-dependent; response to jasmonic acid stimulus; response to salicylic acid stimulus; tissue development	GO:0003677 GO:0003700 GO:0005515	DNA binding; protein binding; sequence-specific DNA binding transcription factor activity
PI567295	5	GLYMA_06G304900	-1.7793	8.99428e-05	GO:0007264 GO:0015824 GO:0016192	proline transport; small GTPase mediated signal transduction; vesicle-mediated transport	GO:0005525	GTP binding
PI567295	5	GLYMA_07G034900	1.1973	0.00891342	GO:0006952 GO:0009611 GO:0009695 GO:0009737 GO:0009753 GO:0009816 GO:0010311 GO:0030397 GO:0034440 GO:0040007 GO:0048364	defense response; defense response to bacterium, incompatible interaction; growth; jasmonic acid biosynthetic process; lateral root formation; lipid oxidation; membrane disassembly; response to abscisic acid stimulus; response to jasmonic acid stimulus; response to wounding; root development	GO:0016165	lipoxygenase activity
PI567295	5	GLYMA_07G043600	-1.63313	0.00544027	GO:0006457 GO:0009408 GO:0009644 GO:0042542	protein folding; response to heat; response to high light intensity; response to hydrogen peroxide	GO:0003674	molecular function
PI567295	5	GLYMA_07G047900	-1.35957	0.000619381	GO:0002679 GO:0006355 GO:0007275 GO:0009814 GO:0010200 GO:0030968 GO:0035556 GO:0070417	cellular response to cold; defense response, incompatible interaction; endoplasmic reticulum unfolded protein response; intracellular signal transduction; multicellular organismal development; regulation of transcription, DNA-dependent; respiratory burst involved in defense response; response to chitin	GO:0003677 GO:0003700	DNA binding; sequence-specific DNA binding transcription factor activity
PI567295	5	GLYMA_07G049400	-1.42786	3.51002e-07	GO:0000160 GO:0005982 GO:0006355 GO:0007623 GO:0009639 GO:0009640 GO:0010114 GO:0010218 GO:0042752 GO:0045892 GO:0048574 GO:0051170	circadian rhythm; long-day photoperiodism, flowering; negative regulation of transcription, DNA-dependent; nuclear import; phosphorelay signal transduction system; photomorphogenesis; regulation of circadian rhythm; regulation of transcription, DNA-dependent; response to far red light; response to red light; response to red or far red light; starch metabolic process	GO:0000156 GO:0003677	DNA binding; phosphorelay response regulator activity
PI567295	5	GLYMA_07G052100	-3.27467	1.76533e-07	GO:0006355 GO:0009409 GO:0009414 GO:0009737 GO:0009738 GO:0042538 GO:0045893	abscisic acid mediated signaling pathway; hyperosmotic salinity response; positive regulation of transcription, DNA-dependent; regulation of transcription, DNA-dependent; response to abscisic acid stimulus; response to cold; response to water deprivation	GO:0000976 GO:0003677 GO:0003700 GO:0043565	DNA binding; sequence-specific DNA binding; sequence-specific DNA binding transcription factor activity; transcription regulatory region sequence-specific DNA binding
PI567295	5	GLYMA_07G060400	-1.08255	2.4884e-05	GO:0000303 GO:0006351 GO:0006355 GO:0007165 GO:0009410 GO:0009414 GO:0009611 GO:0009651 GO:0009723 GO:0009733 GO:0009737 GO:0009738 GO:0009743 GO:0009753 GO:0009873 GO:0030968 GO:0042538	abscisic acid mediated signaling pathway; endoplasmic reticulum unfolded protein response; ethylene mediated signaling pathway; hyperosmotic salinity response; regulation of transcription, DNA-dependent; response to abscisic acid stimulus; response to auxin stimulus; response to carbohydrate stimulus; response to ethylene stimulus; response to jasmonic acid stimulus; response to salt stress; resp…	GO:0003677 GO:0003700 GO:0043565 GO:0046983	DNA binding; protein dimerization activity; sequence-specific DNA binding; sequence-specific DNA binding transcription factor activity
PI567295	5	GLYMA_07G061500	-2.39899	0.00181445	GO:0006457 GO:0009408 GO:0009644 GO:0010228 GO:0010286 GO:0012502 GO:0034976 GO:0042542 GO:0050832	defense response to fungus; heat acclimation; induction of programmed cell death; protein folding; response to endoplasmic reticulum stress; response to heat; response to high light intensity; response to hydrogen peroxide; vegetative to reproductive phase transition of meristem	GO:0005516 GO:0051087	calmodulin binding; chaperone binding
PI567295	5	GLYMA_07G072600	-1.00936	0.00116768	GO:0008150	biological process	GO:0003674	molecular function
PI567295	5	GLYMA_07G108000	-1.22468	0.00104346
PI567295	5	GLYMA_07G119700	-1.48623	0.00230034	GO:0010167 GO:0015706 GO:0055114	nitrate transport; oxidation-reduction process; response to nitrate	GO:0016491 GO:0016706	oxidoreductase activity; oxidoreductase activity, acting on paired donors, with incorporation or reduction of molecular oxygen, 2-oxoglutarate as one donor, and incorporation of one atom each of oxygen into both donors
PI567295	5	GLYMA_07G136500	-2.67751	1.81396e-08	GO:0008150	biological process	GO:0003682 GO:0008536	Ran GTPase binding; chromatin binding
PI567295	5	GLYMA_07G139700	-1.30659	0.00883915	GO:0006635 GO:0009407 GO:0010583 GO:0043161 GO:0046686 GO:0051788 GO:0080129	fatty acid beta-oxidation; proteasomal ubiquitin-dependent protein catabolic process; proteasome core complex assembly; response to cadmium ion; response to cyclopentenone; response to misfolded protein; toxin catabolic process	GO:0004364	glutathione transferase activity
PI567295	5	GLYMA_07G139800	-2.40288	0.000128538	GO:0006635 GO:0009407 GO:0010583 GO:0043161 GO:0051788 GO:0080129	fatty acid beta-oxidation; proteasomal ubiquitin-dependent protein catabolic process; proteasome core complex assembly; response to cyclopentenone; response to misfolded protein; toxin catabolic process	GO:0004364 GO:0043295	glutathione binding; glutathione transferase activity
PI567295	5	GLYMA_07G149600	-2.26421	1.67388e-05	GO:0006793 GO:0006812 GO:0006814 GO:0006816 GO:0006874 GO:0006882 GO:0009624 GO:0010351 GO:0030026 GO:0051592 GO:0055062 GO:0055085	calcium ion transport; cation transport; cellular calcium ion homeostasis; cellular manganese ion homeostasis; cellular zinc ion homeostasis; lithium ion transport; phosphate ion homeostasis; phosphorus metabolic process; response to calcium ion; response to nematode; sodium ion transport; transmembrane transport	GO:0005515 GO:0008324 GO:0015368 GO:0015369 GO:0015491	calcium:cation antiporter activity; calcium:hydrogen antiporter activity; cation:cation antiporter activity; cation transmembrane transporter activity; protein binding
PI567295	5	GLYMA_07G168500	-1.12687	0.000547274	GO:0055114	oxidation-reduction process	GO:0009815 GO:0016491 GO:0016706	1-aminocyclopropane-1-carboxylate oxidase activity; oxidoreductase activity; oxidoreductase activity, acting on paired donors, with incorporation or reduction of molecular oxygen, 2-oxoglutarate as one donor, and incorporation of one atom each of oxygen into both donors
PI567295	5	GLYMA_07G189500	1.11332	0.00678302	GO:0009627 GO:0015749 GO:0031347	monosaccharide transport; regulation of defense response; systemic acquired resistance	GO:0005351 GO:0015144 GO:0015145	carbohydrate transmembrane transporter activity; monosaccharide transmembrane transporter activity; sugar:hydrogen symporter activity
PI567295	5	GLYMA_07G200200	-1.96638	0.000120273	GO:0006979 GO:0009408	response to heat; response to oxidative stress
PI567295	5	GLYMA_07G215500	-1.24956	0.00401004	GO:0008152 GO:0009407 GO:0009723 GO:0010583 GO:0051707	metabolic process; response to cyclopentenone; response to ethylene stimulus; response to other organism; toxin catabolic process	GO:0008194 GO:0016757 GO:0016758 GO:0035251 GO:0080043 GO:0080044	UDP-glucosyltransferase activity; UDP-glycosyltransferase activity; quercetin 3-O-glucosyltransferase activity; quercetin 7-O-glucosyltransferase activity; transferase activity, transferring glycosyl groups; transferase activity, transferring hexosyl groups
PI567295	5	GLYMA_07G219800	-1.78567	7.81985e-07	GO:0006952 GO:0007165 GO:0050832	defense response; defense response to fungus; signal transduction
PI567295	5	GLYMA_07G220000	1.43581	0.00471723	GO:0005975	carbohydrate metabolic process	GO:0003824 GO:0004553 GO:0043169	catalytic activity; cation binding; hydrolase activity, hydrolyzing O-glycosyl compounds
PI567295	5	GLYMA_07G240000	-1.38509	0.00556235	GO:0006364 GO:0006396 GO:0006417 GO:0009657 GO:0009902 GO:0009965 GO:0010027 GO:0010207 GO:0030154 GO:0034660 GO:0035304 GO:0042793 GO:0045893 GO:1901918	RNA processing; cell differentiation; chloroplast relocation; leaf morphogenesis; ncRNA metabolic process; negative regulation of exoribonuclease activity; photosystem II assembly; plastid organization; positive regulation of transcription, DNA-dependent; rRNA processing; regulation of protein dephosphorylation; regulation of translation; thylakoid membrane organization; transcription from plasti…	GO:0003727	single-stranded RNA binding
PI567295	5	GLYMA_07G244700	-1.08341	0.00120169			GO:0003824 GO:0004722	catalytic activity; protein serine/threonine phosphatase activity
PI567295	5	GLYMA_07G262000	-1.29841	0.00138531	GO:0015996	chlorophyll catabolic process
PI567295	5	GLYMA_07G268300	-2.83124	4.4917e-06	GO:0030244 GO:0045454 GO:0048193	Golgi vesicle transport; cell redox homeostasis; cellulose biosynthetic process	GO:0003756	protein disulfide isomerase activity
PI567295	5	GLYMA_07G272600	-1.23595	0.00149783	GO:0006857 GO:0009624	oligopeptide transport; response to nematode	GO:0005215	transporter activity
PI567295	5	GLYMA_08G022200	1.27849	0.0096964	GO:0006508 GO:0008152 GO:0043086	metabolic process; negative regulation of catalytic activity; proteolysis	GO:0004252 GO:0008236 GO:0042802	identical protein binding; serine-type endopeptidase activity; serine-type peptidase activity
PI567295	5	GLYMA_08G022900	-1.59526	3.51002e-07	GO:0006865 GO:0008150	amino acid transport; biological process	GO:0008270	zinc ion binding
PI567295	5	GLYMA_08G028300	-1.35593	0.000280493	GO:0006457 GO:0008150 GO:0009408 GO:0009644 GO:0042542	biological process; protein folding; response to heat; response to high light intensity; response to hydrogen peroxide	GO:0003674	molecular function
PI567295	5	GLYMA_08G033800	-1.87671	3.18496e-05	GO:0000165 GO:0000303 GO:0006470 GO:0006612 GO:0006914 GO:0007154 GO:0007165 GO:0008219 GO:0009408 GO:0009409 GO:0009414 GO:0009611 GO:0009723 GO:0009733 GO:0009737 GO:0009738 GO:0009753 GO:0009787 GO:0009788 GO:0009862 GO:0009863 GO:0009867 GO:0009873 GO:0010029 GO:0010119 GO:0010363 GO:0030968 GO:0031348 GO:0042538 GO:0043069 GO:0050832	MAPK cascade; abscisic acid mediated signaling pathway; autophagy; cell communication; cell death; defense response to fungus; endoplasmic reticulum unfolded protein response; ethylene mediated signaling pathway; hyperosmotic salinity response; jasmonic acid mediated signaling pathway; negative regulation of abscisic acid mediated signaling pathway; negative regulation of defense response; negati…	GO:0003824 GO:0004722 GO:0005509 GO:0005515 GO:0019901	calcium ion binding; catalytic activity; protein binding; protein kinase binding; protein serine/threonine phosphatase activity
PI567295	5	GLYMA_08G056600	-2.98266	0.000453696	GO:0009409 GO:0009414 GO:0009737 GO:0042538	hyperosmotic salinity response; response to abscisic acid stimulus; response to cold; response to water deprivation	GO:0016787	hydrolase activity
PI567295	5	GLYMA_08G068800	-3.08718	0.000670152	GO:0006979 GO:0009408	response to heat; response to oxidative stress
PI567295	5	GLYMA_08G069000	-2.36854	0.000312089	GO:0006979 GO:0009408	response to heat; response to oxidative stress
PI567295	5	GLYMA_08G073300	-2.11589	2.83274e-09	GO:0008150	biological process	GO:0003674	molecular function
PI567295	5	GLYMA_08G100900	-1.09629	0.000961	GO:0009735 GO:0009736 GO:0010082	cytokinin mediated signaling pathway; regulation of root meristem growth; response to cytokinin stimulus	GO:0000156 GO:0003700 GO:0005515	phosphorelay response regulator activity; protein binding; sequence-specific DNA binding transcription factor activity
PI567295	5	GLYMA_08G138600	-1.50116	0.000137745	GO:0006810 GO:0008272 GO:0009684 GO:0019344 GO:0019761 GO:0030003 GO:0055085 GO:0070838	cellular cation homeostasis; cysteine biosynthetic process; divalent metal ion transport; glucosinolate biosynthetic process; indoleacetic acid biosynthetic process; sulfate transport; transmembrane transport; transport	GO:0005215 GO:0008271 GO:0015116	secondary active sulfate transmembrane transporter activity; sulfate transmembrane transporter activity; transporter activity
PI567295	5	GLYMA_08G140500	-1.52442	4.50508e-06	GO:0009411 GO:0009718 GO:0009733 GO:0009744 GO:0009813 GO:0010224 GO:0055114	anthocyanin-containing compound biosynthetic process; flavonoid biosynthetic process; oxidation-reduction process; response to UV; response to UV-B; response to auxin stimulus; response to sucrose stimulus	GO:0005506 GO:0009055 GO:0016705 GO:0016711 GO:0019825 GO:0020037	electron carrier activity; flavonoid 3'-monooxygenase activity; heme binding; iron ion binding; oxidoreductase activity, acting on paired donors, with incorporation or reduction of molecular oxygen; oxygen binding
PI567295	5	GLYMA_08G141300	-1.352	6.98582e-05	GO:0009611 GO:0009765 GO:0071486 GO:0071492	cellular response to UV-A; cellular response to high light intensity; photosynthesis, light harvesting; response to wounding	GO:0016168	chlorophyll binding
PI567295	5	GLYMA_08G156600	-1.88866	0.00272601
PI567295	5	GLYMA_08G165700	-1.03449	0.0003022	GO:0006355	regulation of transcription, DNA-dependent	GO:0003677 GO:0003700 GO:0043565	DNA binding; sequence-specific DNA binding; sequence-specific DNA binding transcription factor activity
PI567295	5	GLYMA_08G174500	-1.29586	8.07004e-05	GO:0002237 GO:0006468 GO:0007165 GO:0010103 GO:0048443	protein phosphorylation; response to molecule of bacterial origin; signal transduction; stamen development; stomatal complex morphogenesis	GO:0004672 GO:0004674 GO:0004713 GO:0005524 GO:0016772	ATP binding; protein kinase activity; protein serine/threonine kinase activity; protein tyrosine kinase activity; transferase activity, transferring phosphorus-containing groups
PI567295	5	GLYMA_08G178100	-1.61538	0.000579767	GO:0008152 GO:0009610 GO:0046482 GO:0046686 GO:0055114	metabolic process; oxidation-reduction process; para-aminobenzoic acid metabolic process; response to cadmium ion; response to symbiotic fungus	GO:0003824 GO:0003938 GO:0016491 GO:0018580	IMP dehydrogenase activity; catalytic activity; nitronate monooxygenase activity; oxidoreductase activity
PI567295	5	GLYMA_08G179400	-1.66952	2.83274e-09	GO:0008150	biological process	GO:0003674	molecular function
PI567295	5	GLYMA_08G180300	-3.39464	0.000486977	GO:0006457 GO:0015996	chlorophyll catabolic process; protein folding	GO:0031072	heat shock protein binding
PI567295	5	GLYMA_08G182500	-1.19477	0.000859518
PI567295	5	GLYMA_08G189500	1.81806	0.000902904	GO:0006952 GO:0009611 GO:0009695 GO:0009737 GO:0009753 GO:0009816 GO:0010311 GO:0030397 GO:0034440 GO:0040007 GO:0048364	defense response; defense response to bacterium, incompatible interaction; growth; jasmonic acid biosynthetic process; lateral root formation; lipid oxidation; membrane disassembly; response to abscisic acid stimulus; response to jasmonic acid stimulus; response to wounding; root development	GO:0016165	lipoxygenase activity
PI567295	5	GLYMA_08G230400	1.61493	0.00192604	GO:0006952 GO:0030003 GO:0070838	cellular cation homeostasis; defense response; divalent metal ion transport	GO:0003674	molecular function
PI567295	5	GLYMA_08G249500	-1.05437	0.000760052			GO:0016740 GO:0016747	transferase activity; transferase activity, transferring acyl groups other than amino-acyl groups
PI567295	5	GLYMA_08G253000	-1.21203	0.000844237	GO:0046854	phosphatidylinositol phosphorylation	GO:0004430 GO:0016773	1-phosphatidylinositol 4-kinase activity; phosphotransferase activity, alcohol group as acceptor
PI567295	5	GLYMA_08G277100	1.36596	0.00271852	GO:0000096 GO:0006546 GO:0006636 GO:0006655 GO:0006733 GO:0006766 GO:0008152 GO:0008652 GO:0009072 GO:0009073 GO:0009106 GO:0009108 GO:0009117 GO:0009416 GO:0009695 GO:0009965 GO:0010155 GO:0015994 GO:0015995 GO:0016114 GO:0016117 GO:0019216 GO:0019288 GO:0019344 GO:0019748 GO:0030154 GO:0031408 GO:0032880 GO:0044272 GO:0045893 GO:0046777	aromatic amino acid family biosynthetic process; aromatic amino acid family metabolic process; carotenoid biosynthetic process; cell differentiation; cellular amino acid biosynthetic process; chlorophyll biosynthetic process; chlorophyll metabolic process; coenzyme biosynthetic process; cysteine biosynthetic process; glycine catabolic process; isopentenyl diphosphate biosynthetic process, mevalon…	GO:0003824 GO:0008661 GO:0016624	1-deoxy-D-xylulose-5-phosphate synthase activity; catalytic activity; oxidoreductase activity, acting on the aldehyde or oxo group of donors, disulfide as acceptor
PI567295	5	GLYMA_08G316700	-1.22834	2.99681e-05	GO:0006413	translational initiation	GO:0003743	translation initiation factor activity
PI567295	5	GLYMA_08G323600	1.01888	0.00111504	GO:0008150	biological process	GO:0016746	transferase activity, transferring acyl groups
PI567295	5	GLYMA_08G338100	-1.36388	0.00204836	GO:0006612 GO:0006805 GO:0008152 GO:0009611 GO:0009636 GO:0009651 GO:0009805 GO:0009963 GO:0010363 GO:0042178	coumarin biosynthetic process; metabolic process; positive regulation of flavonoid biosynthetic process; protein targeting to membrane; regulation of plant-type hypersensitive response; response to salt stress; response to toxic substance; response to wounding; xenobiotic catabolic process; xenobiotic metabolic process	GO:0008194 GO:0016757 GO:0016758 GO:0035251	UDP-glucosyltransferase activity; UDP-glycosyltransferase activity; transferase activity, transferring glycosyl groups; transferase activity, transferring hexosyl groups
PI567295	5	GLYMA_08G338800	-2.57215	1.43561e-05	GO:0006612 GO:0006805 GO:0008152 GO:0009611 GO:0009636 GO:0009651 GO:0009805 GO:0009963 GO:0010363 GO:0042178	coumarin biosynthetic process; metabolic process; positive regulation of flavonoid biosynthetic process; protein targeting to membrane; regulation of plant-type hypersensitive response; response to salt stress; response to toxic substance; response to wounding; xenobiotic catabolic process; xenobiotic metabolic process	GO:0008194 GO:0016757 GO:0016758 GO:0035251	UDP-glucosyltransferase activity; UDP-glycosyltransferase activity; transferase activity, transferring glycosyl groups; transferase activity, transferring hexosyl groups
PI567295	5	GLYMA_08G344600	-1.36846	0.00508424	GO:0008150	biological process	GO:0003674	molecular function
PI567295	5	GLYMA_08G351800	1.33962	0.00286085	GO:0010167 GO:0015706 GO:0055114	nitrate transport; oxidation-reduction process; response to nitrate	GO:0016491 GO:0016706	oxidoreductase activity; oxidoreductase activity, acting on paired donors, with incorporation or reduction of molecular oxygen, 2-oxoglutarate as one donor, and incorporation of one atom each of oxygen into both donors
PI567295	5	GLYMA_08G352200	-1.11881	0.00236432	GO:0006468 GO:0048544	protein phosphorylation; recognition of pollen	GO:0004672 GO:0004674 GO:0004713 GO:0005524 GO:0016301 GO:0016772 GO:0030246	ATP binding; carbohydrate binding; kinase activity; protein kinase activity; protein serine/threonine kinase activity; protein tyrosine kinase activity; transferase activity, transferring phosphorus-containing groups
PI567295	5	GLYMA_08G360700	-1.10286	0.000739249	GO:0009733 GO:0010167 GO:0015706	nitrate transport; response to auxin stimulus; response to nitrate	GO:0003674	molecular function
PI567295	5	GLYMA_09G014100	-1.45534	4.48652e-05	GO:0006355	regulation of transcription, DNA-dependent	GO:0003677 GO:0003700 GO:0043565	DNA binding; sequence-specific DNA binding; sequence-specific DNA binding transcription factor activity
PI567295	5	GLYMA_09G022800	2.68031	0.000844237	GO:0006979 GO:0055114	oxidation-reduction process; response to oxidative stress	GO:0004601 GO:0020037	heme binding; peroxidase activity
PI567295	5	GLYMA_09G023000	1.15605	0.00849271	GO:0006979 GO:0009651 GO:0010043 GO:0055114	oxidation-reduction process; response to oxidative stress; response to salt stress; response to zinc ion	GO:0004601 GO:0020037	heme binding; peroxidase activity
PI567295	5	GLYMA_09G093300	-1.0871	0.00461991	GO:0000394 GO:0006661 GO:0008150 GO:0009086	RNA splicing, via endonucleolytic cleavage and ligation; biological process; methionine biosynthetic process; phosphatidylinositol biosynthetic process	GO:0003674	molecular function
PI567295	5	GLYMA_09G104200	-1.76828	5.89405e-09	GO:0000278 GO:0000398 GO:0006355 GO:0006396 GO:0008380 GO:0030422 GO:0035196 GO:0043687 GO:0045893	RNA processing; RNA splicing; mRNA splicing, via spliceosome; mitotic cell cycle; positive regulation of transcription, DNA-dependent; post-translational protein modification; production of miRNAs involved in gene silencing by miRNA; production of siRNA involved in RNA interference; regulation of transcription, DNA-dependent	GO:0003723 GO:0005515 GO:0042802	RNA binding; identical protein binding; protein binding
PI567295	5	GLYMA_09G109200	-1.09808	2.48897e-05	GO:0006457 GO:0009408 GO:0009644 GO:0034976 GO:0042542	protein folding; response to endoplasmic reticulum stress; response to heat; response to high light intensity; response to hydrogen peroxide	GO:0001671 GO:0051087	ATPase activator activity; chaperone binding
PI567295	5	GLYMA_09G134900	1.1382	0.00674347	GO:0015746 GO:0055085	citrate transport; transmembrane transport	GO:0005215 GO:0015137	citrate transmembrane transporter activity; transporter activity
PI567295	5	GLYMA_09G138100	-1.67077	0.000997571	GO:0010030 GO:0010167 GO:0010214 GO:0015706 GO:0033611 GO:0046482 GO:0046686 GO:0050832	defense response to fungus; nitrate transport; oxalate catabolic process; para-aminobenzoic acid metabolic process; positive regulation of seed germination; response to cadmium ion; response to nitrate; seed coat development	GO:0016208 GO:0050203	AMP binding; oxalate-CoA ligase activity
PI567295	5	GLYMA_09G143200	-1.74801	9.61894e-06	GO:0002679 GO:0006355 GO:0010200 GO:0035556	intracellular signal transduction; regulation of transcription, DNA-dependent; respiratory burst involved in defense response; response to chitin	GO:0003677 GO:0003700 GO:0043565	DNA binding; sequence-specific DNA binding; sequence-specific DNA binding transcription factor activity
PI567295	5	GLYMA_09G143300	-1.01369	0.00674156	GO:0006508	proteolysis	GO:0004185	serine-type carboxypeptidase activity
PI567295	5	GLYMA_09G167900	-1.23594	0.000190174	GO:0006355 GO:0007623 GO:0009651 GO:0009723 GO:0046686	circadian rhythm; regulation of transcription, DNA-dependent; response to cadmium ion; response to ethylene stimulus; response to salt stress	GO:0003677 GO:0003700	DNA binding; sequence-specific DNA binding transcription factor activity
PI567295	5	GLYMA_09G168300	-1.44622	0.00089452	GO:0000272 GO:0005975 GO:0005983 GO:0009414	carbohydrate metabolic process; polysaccharide catabolic process; response to water deprivation; starch catabolic process	GO:0003824 GO:0016161 GO:0043169	beta-amylase activity; catalytic activity; cation binding
PI567295	5	GLYMA_09G186400	-1.35786	0.000283586	GO:0055114	oxidation-reduction process	GO:0005506 GO:0009055 GO:0016705 GO:0019825 GO:0020037	electron carrier activity; heme binding; iron ion binding; oxidoreductase activity, acting on paired donors, with incorporation or reduction of molecular oxygen; oxygen binding
PI567295	5	GLYMA_09G195500	-1.37115	0.000574644	GO:0008150	biological process	GO:0003674	molecular function
PI567295	5	GLYMA_09G196300	-1.16392	1.4181e-05	GO:0008150 GO:0009740 GO:0010162	biological process; gibberellic acid mediated signaling pathway; seed dormancy process
PI567295	5	GLYMA_09G206200	-1.14589	0.00665877	GO:0006355	regulation of transcription, DNA-dependent	GO:0003677 GO:0003700	DNA binding; sequence-specific DNA binding transcription factor activity
PI567295	5	GLYMA_09G241100	1.04594	0.00493686	GO:0051567 GO:0055114	histone H3-K9 methylation; oxidation-reduction process	GO:0003993 GO:0016491 GO:0046914	acid phosphatase activity; oxidoreductase activity; transition metal ion binding
PI567295	5	GLYMA_09G253200	-1.45681	0.000525597	GO:0006468 GO:0010200 GO:0046777 GO:0050832	defense response to fungus; protein autophosphorylation; protein phosphorylation; response to chitin	GO:0004672 GO:0004674 GO:0005509 GO:0005524 GO:0016301 GO:0016772	ATP binding; calcium ion binding; kinase activity; protein kinase activity; protein serine/threonine kinase activity; transferase activity, transferring phosphorus-containing groups
PI567295	5	GLYMA_09G253900	1.59618	0.00581044			GO:0008168 GO:0008757	S-adenosylmethionine-dependent methyltransferase activity; methyltransferase activity
PI567295	5	GLYMA_09G272100	1.45104	0.00555138	GO:0006952 GO:0007165 GO:0050832	defense response; defense response to fungus; signal transduction
PI567295	5	GLYMA_09G274000	2.57514	7.08705e-05	GO:0000165 GO:0001666 GO:0002679 GO:0006355 GO:0006612 GO:0006944 GO:0009409 GO:0009595 GO:0009617 GO:0009625 GO:0009627 GO:0009697 GO:0009751 GO:0009753 GO:0009759 GO:0009814 GO:0009862 GO:0009863 GO:0009864 GO:0009867 GO:0010120 GO:0010200 GO:0010310 GO:0010363 GO:0019684 GO:0031347 GO:0031348 GO:0035304 GO:0042742 GO:0043069 GO:0043900 GO:0045088 GO:0045892 GO:0050832 GO:0051707 GO:1900056	MAPK cascade; camalexin biosynthetic process; cellular membrane fusion; defense response, incompatible interaction; defense response to bacterium; defense response to fungus; detection of biotic stimulus; indole glucosinolate biosynthetic process; induced systemic resistance, jasmonic acid mediated signaling pathway; jasmonic acid mediated signaling pathway; negative regulation of defense respons…	GO:0003700 GO:0005515 GO:0043565	protein binding; sequence-specific DNA binding; sequence-specific DNA binding transcription factor activity
PI567295	5	GLYMA_09G277800	1.39052	0.00825618	GO:0006979 GO:0055114	oxidation-reduction process; response to oxidative stress	GO:0004601 GO:0005515 GO:0020037	heme binding; peroxidase activity; protein binding
PI567295	5	GLYMA_09G277900	3.61486	2.4026e-07	GO:0006979 GO:0055114	oxidation-reduction process; response to oxidative stress	GO:0004601 GO:0005515 GO:0020037	heme binding; peroxidase activity; protein binding
PI567295	5	GLYMA_10G010900	-1.1944	1.71716e-05	GO:0009560	embryo sac egg cell differentiation	GO:0003676 GO:0003724 GO:0004386 GO:0005524 GO:0008026	ATP-dependent helicase activity; ATP binding; RNA helicase activity; helicase activity; nucleic acid binding
PI567295	5	GLYMA_10G011500	-1.53267	0.000388404
PI567295	5	GLYMA_10G021600	-1.27503	0.00187136	GO:0008150	biological process	GO:0003674	molecular function
PI567295	5	GLYMA_10G034700	-1.01092	0.000739249	GO:0006355	regulation of transcription, DNA-dependent	GO:0003676 GO:0003700 GO:0008270	nucleic acid binding; sequence-specific DNA binding transcription factor activity; zinc ion binding
PI567295	5	GLYMA_10G051100	-1.51658	0.000198823	GO:0006464 GO:0006511 GO:0006623 GO:0010224 GO:0016192	cellular protein modification process; protein targeting to vacuole; response to UV-B; ubiquitin-dependent protein catabolic process; vesicle-mediated transport
PI567295	5	GLYMA_10G062500	-1.521	1.31642e-06
PI567295	5	GLYMA_10G064400	-1.41391	0.00646405	GO:0009793	embryo development ending in seed dormancy
PI567295	5	GLYMA_10G081700	-1.14046	1.31598e-05	GO:0000303 GO:0006355 GO:0006612 GO:0009610 GO:0009651 GO:0009733 GO:0009737 GO:0009743 GO:0009862 GO:0009873 GO:0009963 GO:0010197 GO:0010201 GO:0010363 GO:0019344 GO:0048513	cysteine biosynthetic process; ethylene mediated signaling pathway; organ development; polar nucleus fusion; positive regulation of flavonoid biosynthetic process; protein targeting to membrane; regulation of plant-type hypersensitive response; regulation of transcription, DNA-dependent; response to abscisic acid stimulus; response to auxin stimulus; response to carbohydrate stimulus; response to…	GO:0003677 GO:0003700 GO:0042803 GO:0043565 GO:0046982	DNA binding; protein heterodimerization activity; protein homodimerization activity; sequence-specific DNA binding; sequence-specific DNA binding transcription factor activity
PI567295	5	GLYMA_10G086800	-2.74106	8.25973e-05	GO:0009414 GO:0010148	response to water deprivation; transpiration	GO:0000166 GO:0005524 GO:0016887 GO:0017111 GO:0042626	ATP binding; ATPase activity; ATPase activity, coupled to transmembrane movement of substances; nucleoside-triphosphatase activity; nucleotide binding
PI567295	5	GLYMA_10G087100	1.30001	0.00330098	GO:0006468 GO:0006499 GO:0009827 GO:0009860	N-terminal protein myristoylation; plant-type cell wall modification; pollen tube growth; protein phosphorylation	GO:0004672 GO:0004674 GO:0004683 GO:0005509 GO:0005524 GO:0016301 GO:0016772	ATP binding; calcium ion binding; calmodulin-dependent protein kinase activity; kinase activity; protein kinase activity; protein serine/threonine kinase activity; transferase activity, transferring phosphorus-containing groups
PI567295	5	GLYMA_10G087500	-1.24898	0.000569174	GO:0006865 GO:0008152	amino acid transport; metabolic process	GO:0016787	hydrolase activity
PI567295	5	GLYMA_10G112700	-1.25725	1.64448e-05	GO:0009396 GO:0046686	folic acid-containing compound biosynthetic process; response to cadmium ion	GO:0004329 GO:0005507 GO:0005524	ATP binding; copper ion binding; formate-tetrahydrofolate ligase activity
PI567295	5	GLYMA_10G121100	-1.37327	0.00716017			GO:0008270	zinc ion binding
PI567295	5	GLYMA_10G136300	-2.27881	1.23791e-05	GO:0009414 GO:0009637 GO:0009644 GO:0009744 GO:0009773 GO:0010114 GO:0010117 GO:0010155 GO:0010218 GO:0071484	cellular response to light intensity; photoprotection; photosynthetic electron transport in photosystem I; regulation of proton transport; response to blue light; response to far red light; response to high light intensity; response to red light; response to sucrose stimulus; response to water deprivation	GO:0009055	electron carrier activity
PI567295	5	GLYMA_10G139400	-1.13031	0.00585449	GO:0010167 GO:0015706	nitrate transport; response to nitrate	GO:0016787	hydrolase activity
PI567295	5	GLYMA_10G143600	12.8828	1.62908e-06	GO:0000302 GO:0009648 GO:0048366	leaf development; photoperiodism; response to reactive oxygen species	GO:0003674	molecular function
PI567295	5	GLYMA_10G145300	-2.71919	0.00023374	GO:0006012 GO:0006979 GO:0009408 GO:0009409 GO:0009414 GO:0009644 GO:0009651 GO:0009737 GO:0016051 GO:0042542	carbohydrate biosynthetic process; galactose metabolic process; response to abscisic acid stimulus; response to cold; response to heat; response to high light intensity; response to hydrogen peroxide; response to oxidative stress; response to salt stress; response to water deprivation	GO:0016758 GO:0047216	inositol 3-alpha-galactosyltransferase activity; transferase activity, transferring hexosyl groups
PI567295	5	GLYMA_10G161500	1.44585	0.00685826	GO:0008150	biological process
PI567295	5	GLYMA_10G174100	-1.60552	0.00133764	GO:0009814 GO:0009863	defense response, incompatible interaction; salicylic acid mediated signaling pathway	GO:0003674	molecular function
PI567295	5	GLYMA_10G191000	-1.9349	0.0026873	GO:0006355	regulation of transcription, DNA-dependent	GO:0003677 GO:0003700	DNA binding; sequence-specific DNA binding transcription factor activity
PI567295	5	GLYMA_10G192900	-1.60998	0.000413604	GO:0006635 GO:0009407 GO:0010583 GO:0043161 GO:0046686 GO:0051788 GO:0080129	fatty acid beta-oxidation; proteasomal ubiquitin-dependent protein catabolic process; proteasome core complex assembly; response to cadmium ion; response to cyclopentenone; response to misfolded protein; toxin catabolic process	GO:0004364	glutathione transferase activity
PI567295	5	GLYMA_10G205600	-1.45346	0.000554701			GO:0000166 GO:0005524 GO:0016887 GO:0017111 GO:0042626	ATP binding; ATPase activity; ATPase activity, coupled to transmembrane movement of substances; nucleoside-triphosphatase activity; nucleotide binding
PI567295	5	GLYMA_10G211700	-1.14743	0.000525886
PI567295	5	GLYMA_10G218400	-1.29369	1.41067e-06	GO:0044267 GO:0046488	cellular protein metabolic process; phosphatidylinositol metabolic process	GO:0005524 GO:0016307 GO:0016308	1-phosphatidylinositol-4-phosphate 5-kinase activity; ATP binding; phosphatidylinositol phosphate kinase activity
PI567295	5	GLYMA_10G223200	-1.04524	0.00980706	GO:0006355 GO:0006865 GO:0050832	amino acid transport; defense response to fungus; regulation of transcription, DNA-dependent	GO:0003677 GO:0003700	DNA binding; sequence-specific DNA binding transcription factor activity
PI567295	5	GLYMA_10G227400	-1.17144	0.000692178	GO:0006810 GO:0055085	transmembrane transport; transport	GO:0000166 GO:0005524 GO:0016887 GO:0017111 GO:0042626	ATP binding; ATPase activity; ATPase activity, coupled to transmembrane movement of substances; nucleoside-triphosphatase activity; nucleotide binding
PI567295	5	GLYMA_10G228900	-3.54894	1.71664e-05	GO:0006468	protein phosphorylation	GO:0004672 GO:0004674 GO:0004713 GO:0005524 GO:0016301 GO:0016772	ATP binding; kinase activity; protein kinase activity; protein serine/threonine kinase activity; protein tyrosine kinase activity; transferase activity, transferring phosphorus-containing groups
PI567295	5	GLYMA_10G231200	-1.52404	0.00056254	GO:0006633 GO:0016119 GO:0016123 GO:0055114	carotene metabolic process; fatty acid biosynthetic process; oxidation-reduction process; xanthophyll biosynthetic process	GO:0005506 GO:0010291 GO:0016491	carotene beta-ring hydroxylase activity; iron ion binding; oxidoreductase activity
PI567295	5	GLYMA_10G231500	-1.62682	1.78156e-05	GO:0006468 GO:0051510	protein phosphorylation; regulation of unidimensional cell growth	GO:0004672 GO:0004674 GO:0005524 GO:0016301 GO:0016772	ATP binding; kinase activity; protein kinase activity; protein serine/threonine kinase activity; transferase activity, transferring phosphorus-containing groups
PI567295	5	GLYMA_10G236000	-5.01709	8.7316e-07	GO:0009409 GO:0009414 GO:0009651 GO:0009737 GO:0009738 GO:0010150	abscisic acid mediated signaling pathway; leaf senescence; response to abscisic acid stimulus; response to cold; response to salt stress; response to water deprivation	GO:0003674	molecular function
PI567295	5	GLYMA_10G237100	-1.70114	0.00307037
PI567295	5	GLYMA_10G237800	-2.05943	0.000245517	GO:0002679 GO:0006355 GO:0010200 GO:0035556	intracellular signal transduction; regulation of transcription, DNA-dependent; respiratory burst involved in defense response; response to chitin	GO:0003677 GO:0003700 GO:0043565	DNA binding; sequence-specific DNA binding; sequence-specific DNA binding transcription factor activity
PI567295	5	GLYMA_10G242600	-1.12202	0.000528768	GO:0000103 GO:0001887 GO:0006094 GO:0006096 GO:0006569 GO:0006833 GO:0006972 GO:0007030 GO:0009266 GO:0009651 GO:0009684 GO:0019761 GO:0042742 GO:0046686	Golgi organization; defense response to bacterium; gluconeogenesis; glucosinolate biosynthetic process; glycolysis; hyperosmotic response; indoleacetic acid biosynthetic process; response to cadmium ion; response to salt stress; response to temperature stimulus; selenium compound metabolic process; sulfate assimilation; tryptophan catabolic process; water transport	GO:0004781	sulfate adenylyltransferase (ATP) activity
PI567295	5	GLYMA_10G267600	-1.47349	0.000234724	GO:0006855 GO:0055085	drug transmembrane transport; transmembrane transport	GO:0005215 GO:0015238 GO:0015297	antiporter activity; drug transmembrane transporter activity; transporter activity
PI567295	5	GLYMA_10G267700	-1.9728	1.85062e-05	GO:0006855 GO:0055085	drug transmembrane transport; transmembrane transport	GO:0005215 GO:0015238 GO:0015297	antiporter activity; drug transmembrane transporter activity; transporter activity
PI567295	5	GLYMA_10G267800	-1.8674	9.61634e-05	GO:0006855 GO:0055085	drug transmembrane transport; transmembrane transport	GO:0005215 GO:0015238 GO:0015297	antiporter activity; drug transmembrane transporter activity; transporter activity
PI567295	5	GLYMA_10G282200	-2.25158	8.38537e-05	GO:0008152 GO:0009617 GO:0045087	innate immune response; metabolic process; response to bacterium	GO:0004497 GO:0016491	monooxygenase activity; oxidoreductase activity
PI567295	5	GLYMA_10G284100	-1.04899	0.000106871	GO:0008152 GO:0009617 GO:0045087	innate immune response; metabolic process; response to bacterium	GO:0004497 GO:0016491	monooxygenase activity; oxidoreductase activity
PI567295	5	GLYMA_11G000500	-1.18756	0.000314628	GO:0008152 GO:0051707	metabolic process; response to other organism	GO:0008194 GO:0016758 GO:0035251 GO:0080043	UDP-glucosyltransferase activity; UDP-glycosyltransferase activity; quercetin 3-O-glucosyltransferase activity; transferase activity, transferring hexosyl groups
PI567295	5	GLYMA_11G008300	-1.29275	2.31119e-05	GO:0006352 GO:0006355 GO:0016570 GO:0040007	DNA-dependent transcription, initiation; growth; histone modification; regulation of transcription, DNA-dependent	GO:0003676 GO:0003677 GO:0008270	DNA binding; nucleic acid binding; zinc ion binding
PI567295	5	GLYMA_11G009400	-1.28286	3.42858e-05	GO:0006355 GO:0009751	regulation of transcription, DNA-dependent; response to salicylic acid stimulus	GO:0003677 GO:0003700	DNA binding; sequence-specific DNA binding transcription factor activity
PI567295	5	GLYMA_11G016600	-1.16466	0.00459563			GO:0016773	phosphotransferase activity, alcohol group as acceptor
PI567295	5	GLYMA_11G017100	-1.79656	1.67388e-05	GO:0005975 GO:0006012 GO:0044237	carbohydrate metabolic process; cellular metabolic process; galactose metabolic process	GO:0000166 GO:0003824 GO:0003978 GO:0016857 GO:0046983 GO:0050662	UDP-glucose 4-epimerase activity; catalytic activity; coenzyme binding; nucleotide binding; protein dimerization activity; racemase and epimerase activity, acting on carbohydrates and derivatives
PI567295	5	GLYMA_11G025700	-1.60772	2.18272e-05	GO:0006355 GO:0009408 GO:0009644 GO:0010200 GO:0042542 GO:0045892	negative regulation of transcription, DNA-dependent; regulation of transcription, DNA-dependent; response to chitin; response to heat; response to high light intensity; response to hydrogen peroxide	GO:0003700 GO:0043565	sequence-specific DNA binding; sequence-specific DNA binding transcription factor activity
PI567295	5	GLYMA_11G027400	-1.25197	0.000352324	GO:0015996	chlorophyll catabolic process	GO:0005515	protein binding
PI567295	5	GLYMA_11G054600	-1.24562	3.18496e-05	GO:0006355 GO:0007623 GO:0009409 GO:0009908 GO:0010114 GO:0010154 GO:0010187 GO:0048440	carpel development; circadian rhythm; flower development; fruit development; negative regulation of seed germination; regulation of transcription, DNA-dependent; response to cold; response to red light	GO:0003677 GO:0003700 GO:0005515	DNA binding; protein binding; sequence-specific DNA binding transcription factor activity
PI567295	5	GLYMA_11G055700	-1.39144	1.76333e-05	GO:0006970 GO:0008152 GO:0009408 GO:0009414 GO:0009688 GO:0010114 GO:0010182 GO:0010264 GO:0016123 GO:0055114	abscisic acid biosynthetic process; metabolic process; myo-inositol hexakisphosphate biosynthetic process; oxidation-reduction process; response to heat; response to osmotic stress; response to red light; response to water deprivation; sugar mediated signaling pathway; xanthophyll biosynthetic process	GO:0009540 GO:0016491	oxidoreductase activity; zeaxanthin epoxidase [overall] activity
PI567295	5	GLYMA_11G085900	-1.41185	0.000283586	GO:0048235	pollen sperm cell differentiation	GO:0003674	molecular function
PI567295	5	GLYMA_11G104100	-1.82992	0.000453696	GO:0008150	biological process	GO:0003674	molecular function
PI567295	5	GLYMA_11G106300	1.00582	0.00623978	GO:0007623 GO:0019761	circadian rhythm; glucosinolate biosynthetic process
PI567295	5	GLYMA_11G127100	-1.26247	0.00289174	GO:0006096 GO:0006833 GO:0006972 GO:0007030 GO:0009266 GO:0009416 GO:0009640 GO:0009651 GO:0009737 GO:0046686 GO:0080167	Golgi organization; glycolysis; hyperosmotic response; photomorphogenesis; response to abscisic acid stimulus; response to cadmium ion; response to karrikin; response to light stimulus; response to salt stress; response to temperature stimulus; water transport	GO:0003677 GO:0003700 GO:0005515 GO:0008270	DNA binding; protein binding; sequence-specific DNA binding transcription factor activity; zinc ion binding
PI567295	5	GLYMA_11G136900	-1.22658	3.81247e-05	GO:0006342 GO:0006468 GO:0008283 GO:0010075 GO:0010103 GO:0016572 GO:0042127 GO:0051567	cell proliferation; chromatin silencing; histone H3-K9 methylation; histone phosphorylation; protein phosphorylation; regulation of cell proliferation; regulation of meristem growth; stomatal complex morphogenesis	GO:0004672 GO:0004674 GO:0004713 GO:0005524 GO:0016301 GO:0016772 GO:0035175	ATP binding; histone kinase activity (H3-S10 specific); kinase activity; protein kinase activity; protein serine/threonine kinase activity; protein tyrosine kinase activity; transferase activity, transferring phosphorus-containing groups
PI567295	5	GLYMA_11G140500	-1.87982	2.83504e-05	GO:0006457 GO:0009266 GO:0009408 GO:0009615 GO:0009617 GO:0009644 GO:0016567 GO:0034976 GO:0042542 GO:0046686	protein folding; protein ubiquitination; response to bacterium; response to cadmium ion; response to endoplasmic reticulum stress; response to heat; response to high light intensity; response to hydrogen peroxide; response to temperature stimulus; response to virus	GO:0005524 GO:0031625	ATP binding; ubiquitin protein ligase binding
PI567295	5	GLYMA_11G158200	-1.94282	1.53732e-07	GO:0007623 GO:0009651 GO:0009737 GO:0010264	circadian rhythm; myo-inositol hexakisphosphate biosynthetic process; response to abscisic acid stimulus; response to salt stress	GO:0003674	molecular function
PI567295	5	GLYMA_11G162100	3.58779	0.000234724	GO:0006979 GO:0055114	oxidation-reduction process; response to oxidative stress	GO:0004601 GO:0005515 GO:0020037	heme binding; peroxidase activity; protein binding
PI567295	5	GLYMA_11G163100	-1.80171	0.00386986	GO:0007568 GO:0009620	aging; response to fungus	GO:0003674	molecular function
PI567295	5	GLYMA_11G183200	-1.04777	0.00427465	GO:0005975 GO:0006612 GO:0009863 GO:0009867 GO:0010363	carbohydrate metabolic process; jasmonic acid mediated signaling pathway; protein targeting to membrane; regulation of plant-type hypersensitive response; salicylic acid mediated signaling pathway	GO:0003824 GO:0004553 GO:0043169	catalytic activity; cation binding; hydrolase activity, hydrolyzing O-glycosyl compounds
PI567295	5	GLYMA_11G221600	-2.10798	1.68977e-05	GO:0008150	biological process	GO:0016757	transferase activity, transferring glycosyl groups
PI567295	5	GLYMA_11G223000	-1.94591	4.47599e-05	GO:0008150	biological process
PI567295	5	GLYMA_11G229700	1.0464	0.00543894	GO:0009648 GO:0009649 GO:0009909 GO:0010017 GO:0010114 GO:0042753 GO:0048573 GO:0080167	entrainment of circadian clock; photoperiodism; photoperiodism, flowering; positive regulation of circadian rhythm; red or far-red light signaling pathway; regulation of flower development; response to karrikin; response to red light	GO:0003674 GO:0042803	molecular function; protein homodimerization activity
PI567295	5	GLYMA_11G243400	-2.76274	0.000363385	GO:0008150	biological process	GO:0008270	zinc ion binding
PI567295	5	GLYMA_12G006200	-1.00075	0.00227131	GO:0000280 GO:0006869	lipid transport; nuclear division	GO:0005319	lipid transporter activity
PI567295	5	GLYMA_12G013100	-2.85932	8.52946e-08	GO:0006457 GO:0009408 GO:0009644 GO:0034976 GO:0042542 GO:0046686	protein folding; response to cadmium ion; response to endoplasmic reticulum stress; response to heat; response to high light intensity; response to hydrogen peroxide	GO:0003674	molecular function
PI567295	5	GLYMA_12G046800	-2.7312	0.000806534	GO:0006499	N-terminal protein myristoylation	GO:0003674	molecular function
PI567295	5	GLYMA_12G053800	1.44006	0.00377072	GO:0005975	carbohydrate metabolic process	GO:0003824 GO:0004553 GO:0043169	catalytic activity; cation binding; hydrolase activity, hydrolyzing O-glycosyl compounds
PI567295	5	GLYMA_12G054200	1.31295	0.00771106	GO:0005975	carbohydrate metabolic process	GO:0003824 GO:0004553 GO:0043169	catalytic activity; cation binding; hydrolase activity, hydrolyzing O-glycosyl compounds
PI567295	5	GLYMA_12G054300	1.45094	0.0073791	GO:0005975	carbohydrate metabolic process	GO:0003824 GO:0004553 GO:0043169	catalytic activity; cation binding; hydrolase activity, hydrolyzing O-glycosyl compounds
PI567295	5	GLYMA_12G059600	-1.27132	0.000237607	GO:0006098 GO:0006364 GO:0007623 GO:0009637 GO:0009902 GO:0010027 GO:0010103 GO:0010114 GO:0010218 GO:0015979 GO:0015995 GO:0016117 GO:0019684 GO:0019761 GO:0034660	carotenoid biosynthetic process; chlorophyll biosynthetic process; chloroplast relocation; circadian rhythm; glucosinolate biosynthetic process; ncRNA metabolic process; pentose-phosphate shunt; photosynthesis; photosynthesis, light reaction; rRNA processing; response to blue light; response to far red light; response to red light; stomatal complex morphogenesis; thylakoid membrane organization	GO:0000166	nucleotide binding
PI567295	5	GLYMA_12G061500	-1.30067	0.000175335	GO:0006508 GO:0030163	protein catabolic process; proteolysis	GO:0000166 GO:0004176 GO:0004222 GO:0005524 GO:0008270 GO:0016887 GO:0017111	ATP-dependent peptidase activity; ATP binding; ATPase activity; metalloendopeptidase activity; nucleoside-triphosphatase activity; nucleotide binding; zinc ion binding
PI567295	5	GLYMA_12G064000	-1.56259	0.000198823	GO:0006457 GO:0009266 GO:0009408 GO:0009615 GO:0009617 GO:0009644 GO:0016567 GO:0034976 GO:0042542 GO:0046686	protein folding; protein ubiquitination; response to bacterium; response to cadmium ion; response to endoplasmic reticulum stress; response to heat; response to high light intensity; response to hydrogen peroxide; response to temperature stimulus; response to virus	GO:0005524 GO:0031625	ATP binding; ubiquitin protein ligase binding
PI567295	5	GLYMA_12G094100	-1.16603	0.000441966	GO:0055114	oxidation-reduction process	GO:0009055 GO:0016491 GO:0050660	electron carrier activity; flavin adenine dinucleotide binding; oxidoreductase activity
PI567295	5	GLYMA_12G095200	-1.51445	0.000999044	GO:0008150	biological process	GO:0003674	molecular function
PI567295	5	GLYMA_12G095700	-1.10101	0.000570851	GO:0006457 GO:0006499 GO:0009408 GO:0009644 GO:0042542	N-terminal protein myristoylation; protein folding; response to heat; response to high light intensity; response to hydrogen peroxide	GO:0005524 GO:0031072 GO:0051082	ATP binding; heat shock protein binding; unfolded protein binding
PI567295	5	GLYMA_12G099300	-3.80327	0.0001394	GO:0006855 GO:0009610 GO:0015824 GO:0055085	drug transmembrane transport; proline transport; response to symbiotic fungus; transmembrane transport	GO:0005215 GO:0015238 GO:0015297	antiporter activity; drug transmembrane transporter activity; transporter activity
PI567295	5	GLYMA_12G117900	-1.38998	7.81985e-07	GO:0006457 GO:0009408 GO:0009644 GO:0034976 GO:0042542	protein folding; response to endoplasmic reticulum stress; response to heat; response to high light intensity; response to hydrogen peroxide	GO:0031072 GO:0051082	heat shock protein binding; unfolded protein binding
PI567295	5	GLYMA_12G133400	-1.86177	0.00072765	GO:0006813 GO:0006814 GO:0006970 GO:0009651 GO:0035725	potassium ion transport; response to osmotic stress; response to salt stress; sodium ion transmembrane transport; sodium ion transport	GO:0008324 GO:0015079 GO:0015081	cation transmembrane transporter activity; potassium ion transmembrane transporter activity; sodium ion transmembrane transporter activity
PI567295	5	GLYMA_12G148300	-1.6754	0.00018833	GO:0008150	biological process	GO:0003674	molecular function
PI567295	5	GLYMA_12G163900	-1.8276	2.04183e-05
PI567295	5	GLYMA_12G181700	-1.48266	0.000175621	GO:0008283	cell proliferation	GO:0008083	growth factor activity
PI567295	5	GLYMA_12G197300	-1.43255	0.000528768	GO:0006355	regulation of transcription, DNA-dependent	GO:0003700	sequence-specific DNA binding transcription factor activity
PI567295	5	GLYMA_12G199900	-2.08652	0.000115186			GO:0016740 GO:0016747	transferase activity; transferase activity, transferring acyl groups other than amino-acyl groups
PI567295	5	GLYMA_12G209300	-1.04558	0.000426789	GO:0008150	biological process	GO:0003674	molecular function
PI567295	5	GLYMA_12G218300	-2.04522	3.46958e-05	GO:0009611	response to wounding	GO:0003674	molecular function
PI567295	5	GLYMA_12G221400	-1.27482	0.00442854	GO:0006355 GO:0007275	multicellular organismal development; regulation of transcription, DNA-dependent	GO:0003677 GO:0003700	DNA binding; sequence-specific DNA binding transcription factor activity
PI567295	5	GLYMA_13G029900	-1.70829	8.42147e-05	GO:0008152 GO:0015824	metabolic process; proline transport	GO:0015020 GO:0016757 GO:0016758	glucuronosyltransferase activity; transferase activity, transferring glycosyl groups; transferase activity, transferring hexosyl groups
PI567295	5	GLYMA_13G035900	1.23302	0.00795098	GO:0006468	protein phosphorylation	GO:0004672 GO:0004674 GO:0005509 GO:0005524 GO:0016301 GO:0016772	ATP binding; calcium ion binding; kinase activity; protein kinase activity; protein serine/threonine kinase activity; transferase activity, transferring phosphorus-containing groups
PI567295	5	GLYMA_13G041200	-1.3047	1.27828e-08	GO:0006352 GO:0006355 GO:0009637 GO:0009658 GO:0010114 GO:0010207 GO:0010218 GO:0010264 GO:0045893 GO:0071483 GO:2001141	DNA-dependent transcription, initiation; cellular response to blue light; chloroplast organization; myo-inositol hexakisphosphate biosynthetic process; photosystem II assembly; positive regulation of transcription, DNA-dependent; regulation of RNA biosynthetic process; regulation of transcription, DNA-dependent; response to blue light; response to far red light; response to red light	GO:0001053 GO:0003677 GO:0003700 GO:0003899 GO:0016987	DNA-directed RNA polymerase activity; DNA binding; plastid sigma factor activity; sequence-specific DNA binding transcription factor activity; sigma factor activity
PI567295	5	GLYMA_13G048800	1.18187	0.00470843	GO:0006499 GO:0006888 GO:0016998 GO:0030968 GO:0043090	ER to Golgi vesicle-mediated transport; N-terminal protein myristoylation; amino acid import; cell wall macromolecule catabolic process; endoplasmic reticulum unfolded protein response	GO:0016798	hydrolase activity, acting on glycosyl bonds
PI567295	5	GLYMA_13G051900	-1.31941	0.00513951	GO:0008150	biological process	GO:0003674	molecular function
PI567295	5	GLYMA_13G068400	-1.6075	0.000285542	GO:0008150 GO:0015996	biological process; chlorophyll catabolic process	GO:0003674	molecular function
PI567295	5	GLYMA_13G074000	-1.72934	0.00399476
PI567295	5	GLYMA_13G109800	-2.11739	0.0025877	GO:0006569 GO:0007165 GO:0009414 GO:0009611 GO:0009620 GO:0009684 GO:0009694 GO:0009695 GO:0009723 GO:0009733 GO:0009738 GO:0009753 GO:0009867 GO:0010193 GO:0042538 GO:0055114	abscisic acid mediated signaling pathway; hyperosmotic salinity response; indoleacetic acid biosynthetic process; jasmonic acid biosynthetic process; jasmonic acid mediated signaling pathway; jasmonic acid metabolic process; oxidation-reduction process; response to auxin stimulus; response to ethylene stimulus; response to fungus; response to jasmonic acid stimulus; response to ozone; response to…	GO:0003824 GO:0010181 GO:0016491 GO:0016629	12-oxophytodienoate reductase activity; FMN binding; catalytic activity; oxidoreductase activity
PI567295	5	GLYMA_13G111000	-1.73896	4.32546e-05
PI567295	5	GLYMA_13G166500	-1.00028	0.000760052	GO:0008150	biological process	GO:0003674	molecular function
PI567295	5	GLYMA_13G176000	-1.75449	0.0038439	GO:0006979 GO:0009408	response to heat; response to oxidative stress
PI567295	5	GLYMA_13G176300	-1.98721	2.32389e-05	GO:0006979 GO:0009408	response to heat; response to oxidative stress
PI567295	5	GLYMA_13G176500	-2.26566	0.000125587	GO:0006457 GO:0009408 GO:0009644 GO:0034976 GO:0042542	protein folding; response to endoplasmic reticulum stress; response to heat; response to high light intensity; response to hydrogen peroxide
PI567295	5	GLYMA_13G184500	-2.02757	1.62908e-06	GO:0008150	biological process	GO:0003677	DNA binding
PI567295	5	GLYMA_13G203000	-1.81788	0.00410169	GO:0006826 GO:0006855 GO:0006879 GO:0010106 GO:0010167 GO:0010413 GO:0015706 GO:0045492 GO:0055085 GO:0071281 GO:0071369 GO:0071732	cellular iron ion homeostasis; cellular response to ethylene stimulus; cellular response to iron ion; cellular response to iron ion starvation; cellular response to nitric oxide; drug transmembrane transport; glucuronoxylan metabolic process; iron ion transport; nitrate transport; response to nitrate; transmembrane transport; xylan biosynthetic process	GO:0005215 GO:0015137 GO:0015238 GO:0015297	antiporter activity; citrate transmembrane transporter activity; drug transmembrane transporter activity; transporter activity
PI567295	5	GLYMA_13G203200	-1.10147	0.000488345	GO:0006661 GO:0008150	biological process; phosphatidylinositol biosynthetic process	GO:0003674	molecular function
PI567295	5	GLYMA_13G209200	-1.04779	1.90845e-05	GO:0008150	biological process	GO:0003674	molecular function
PI567295	5	GLYMA_13G209600	-1.36085	0.00392132	GO:0008150	biological process
PI567295	5	GLYMA_13G211000	-1.70854	0.000102489	GO:0008150	biological process	GO:0003674	molecular function
PI567295	5	GLYMA_13G221800	-1.35025	0.000134634	GO:0008150	biological process	GO:0003674	molecular function
PI567295	5	GLYMA_13G221900	-1.75868	0.000137471	GO:0006508	proteolysis	GO:0004185	serine-type carboxypeptidase activity
PI567295	5	GLYMA_13G245600	-1.18078	0.00912519	GO:0008150 GO:0015824	biological process; proline transport	GO:0003674	molecular function
PI567295	5	GLYMA_13G247200	-1.95078	0.00312469	GO:0006355 GO:0006970 GO:0007165 GO:0009414 GO:0009611 GO:0009651 GO:0009723 GO:0009733 GO:0009737 GO:0009738 GO:0009753 GO:0015824 GO:0042538	abscisic acid mediated signaling pathway; hyperosmotic salinity response; proline transport; regulation of transcription, DNA-dependent; response to abscisic acid stimulus; response to auxin stimulus; response to ethylene stimulus; response to jasmonic acid stimulus; response to osmotic stress; response to salt stress; response to water deprivation; response to wounding; signal transduction	GO:0003677 GO:0003700	DNA binding; sequence-specific DNA binding transcription factor activity
PI567295	5	GLYMA_13G267500	1.38558	0.00817959	GO:0000165 GO:0001666 GO:0002679 GO:0006355 GO:0006612 GO:0006944 GO:0009409 GO:0009595 GO:0009617 GO:0009625 GO:0009627 GO:0009697 GO:0009751 GO:0009753 GO:0009759 GO:0009814 GO:0009862 GO:0009863 GO:0009864 GO:0009867 GO:0010120 GO:0010200 GO:0010310 GO:0010363 GO:0019684 GO:0031347 GO:0031348 GO:0035304 GO:0042742 GO:0043069 GO:0043900 GO:0045088 GO:0045892 GO:0050832 GO:0051707 GO:1900056	MAPK cascade; camalexin biosynthetic process; cellular membrane fusion; defense response, incompatible interaction; defense response to bacterium; defense response to fungus; detection of biotic stimulus; indole glucosinolate biosynthetic process; induced systemic resistance, jasmonic acid mediated signaling pathway; jasmonic acid mediated signaling pathway; negative regulation of defense respons…	GO:0003700 GO:0005515 GO:0043565	protein binding; sequence-specific DNA binding; sequence-specific DNA binding transcription factor activity
PI567295	5	GLYMA_13G267600	1.36124	0.00713658	GO:0000165 GO:0001666 GO:0002679 GO:0006355 GO:0006612 GO:0006944 GO:0009409 GO:0009595 GO:0009617 GO:0009625 GO:0009627 GO:0009697 GO:0009751 GO:0009753 GO:0009759 GO:0009814 GO:0009862 GO:0009863 GO:0009864 GO:0009867 GO:0010120 GO:0010200 GO:0010310 GO:0010363 GO:0019684 GO:0031347 GO:0031348 GO:0035304 GO:0042742 GO:0043069 GO:0043900 GO:0045088 GO:0045892 GO:0050832 GO:0051707 GO:1900056	MAPK cascade; camalexin biosynthetic process; cellular membrane fusion; defense response, incompatible interaction; defense response to bacterium; defense response to fungus; detection of biotic stimulus; indole glucosinolate biosynthetic process; induced systemic resistance, jasmonic acid mediated signaling pathway; jasmonic acid mediated signaling pathway; negative regulation of defense respons…	GO:0003700 GO:0005515 GO:0043565	protein binding; sequence-specific DNA binding; sequence-specific DNA binding transcription factor activity
PI567295	5	GLYMA_13G275400	-1.82309	1.68561e-05	GO:0006855 GO:0009636 GO:0055085	drug transmembrane transport; response to toxic substance; transmembrane transport	GO:0005215 GO:0015238 GO:0015297	antiporter activity; drug transmembrane transporter activity; transporter activity
PI567295	5	GLYMA_13G276600	-1.08057	0.000565274	GO:0016051	carbohydrate biosynthetic process	GO:0008375 GO:0016757	acetylglucosaminyltransferase activity; transferase activity, transferring glycosyl groups
PI567295	5	GLYMA_13G284400	-1.40479	0.000198823			GO:0003700	sequence-specific DNA binding transcription factor activity
PI567295	5	GLYMA_13G285300	3.72181	9.08005e-07	GO:0010043 GO:0055114 GO:0071281	cellular response to iron ion; oxidation-reduction process; response to zinc ion	GO:0004497 GO:0005506 GO:0009055 GO:0016705 GO:0019825 GO:0020037	electron carrier activity; heme binding; iron ion binding; monooxygenase activity; oxidoreductase activity, acting on paired donors, with incorporation or reduction of molecular oxygen; oxygen binding
PI567295	5	GLYMA_13G299100	1.36357	0.00203218	GO:0008150	biological process	GO:0003674	molecular function
PI567295	5	GLYMA_13G323900	-1.22511	0.00285492
PI567295	5	GLYMA_13G330200	-1.07093	0.000675475	GO:0006468 GO:0006499	N-terminal protein myristoylation; protein phosphorylation	GO:0004672 GO:0004674 GO:0004713 GO:0005524 GO:0016301 GO:0016772	ATP binding; kinase activity; protein kinase activity; protein serine/threonine kinase activity; protein tyrosine kinase activity; transferase activity, transferring phosphorus-containing groups
PI567295	5	GLYMA_13G355100	-1.64019	0.00251759	GO:0008150	biological process	GO:0003674	molecular function
PI567295	5	GLYMA_13G361900	1.02038	0.00702326	GO:0000165 GO:0006612 GO:0006855 GO:0007165 GO:0009414 GO:0009595 GO:0009697 GO:0009723 GO:0009733 GO:0009737 GO:0009738 GO:0009751 GO:0009753 GO:0009862 GO:0009867 GO:0010193 GO:0010200 GO:0010310 GO:0010363 GO:0015692 GO:0031348 GO:0042538 GO:0042742 GO:0043069 GO:0043900 GO:0046865 GO:0050832 GO:0080168	MAPK cascade; abscisic acid mediated signaling pathway; abscisic acid transport; defense response to bacterium; defense response to fungus; detection of biotic stimulus; drug transmembrane transport; hyperosmotic salinity response; jasmonic acid mediated signaling pathway; lead ion transport; negative regulation of defense response; negative regulation of programmed cell death; protein targeting …	GO:0000166 GO:0005524 GO:0016887 GO:0017111 GO:0042626	ATP binding; ATPase activity; ATPase activity, coupled to transmembrane movement of substances; nucleoside-triphosphatase activity; nucleotide binding
PI567295	5	GLYMA_13G367600	-1.09218	0.00125376	GO:0008150	biological process	GO:0003674	molecular function
PI567295	5	GLYMA_14G011800	-1.25156	0.000219887			GO:0008270	zinc ion binding
PI567295	5	GLYMA_14G028800	-1.25905	1.06006e-05	GO:0008150	biological process	GO:0003674	molecular function
PI567295	5	GLYMA_14G028900	-1.34354	0.00178736	GO:0006355 GO:0006865 GO:0009407 GO:0010583	amino acid transport; regulation of transcription, DNA-dependent; response to cyclopentenone; toxin catabolic process	GO:0003700 GO:0043565	sequence-specific DNA binding; sequence-specific DNA binding transcription factor activity
PI567295	5	GLYMA_14G029700	-1.457	0.0044857	GO:0008150	biological process	GO:0003674	molecular function
PI567295	5	GLYMA_14G046100	-1.45735	3.51002e-07	GO:0006511	ubiquitin-dependent protein catabolic process	GO:0008270	zinc ion binding
PI567295	5	GLYMA_14G056300	1.96261	0.00124902	GO:0009738	abscisic acid mediated signaling pathway	GO:0004872 GO:0005515 GO:0010427	abscisic acid binding; protein binding; receptor activity
PI567295	5	GLYMA_14G059900	1.12439	0.000915603	GO:0000271 GO:0009825 GO:0009826 GO:0009911 GO:0009932 GO:0010224 GO:0010268 GO:0010584 GO:0010817 GO:0016132 GO:0043481 GO:0048657 GO:0048767 GO:0055114 GO:0071555	anther wall tapetum cell differentiation; anthocyanin accumulation in tissues in response to UV light; brassinosteroid biosynthetic process; brassinosteroid homeostasis; cell tip growth; cell wall organization; multidimensional cell growth; oxidation-reduction process; pollen exine formation; polysaccharide biosynthetic process; positive regulation of flower development; regulation of hormone lev…	GO:0005506 GO:0009055 GO:0016705 GO:0019825 GO:0020037	electron carrier activity; heme binding; iron ion binding; oxidoreductase activity, acting on paired donors, with incorporation or reduction of molecular oxygen; oxygen binding
PI567295	5	GLYMA_14G075400	-1.3167	1.27828e-08
PI567295	5	GLYMA_14G096800	-3.90775	5.89405e-09	GO:0001666 GO:0006355 GO:0006457 GO:0009407 GO:0009408 GO:0009644 GO:0010200 GO:0010286 GO:0034605 GO:0034620 GO:0034976 GO:0042542 GO:0045893 GO:0071456	cellular response to heat; cellular response to hypoxia; cellular response to unfolded protein; heat acclimation; positive regulation of transcription, DNA-dependent; protein folding; regulation of transcription, DNA-dependent; response to chitin; response to endoplasmic reticulum stress; response to heat; response to high light intensity; response to hydrogen peroxide; response to hypoxia; toxin…	GO:0003677 GO:0003700 GO:0005515 GO:0043565	DNA binding; protein binding; sequence-specific DNA binding; sequence-specific DNA binding transcription factor activity
PI567295	5	GLYMA_14G098100	-1.72424	1.6551e-05	GO:0042398	cellular modified amino acid biosynthetic process	GO:0005504	fatty acid binding
PI567295	5	GLYMA_14G099900	-2.1744	0.00237051	GO:0006457 GO:0009408 GO:0009644 GO:0034976 GO:0042542	protein folding; response to endoplasmic reticulum stress; response to heat; response to high light intensity; response to hydrogen peroxide
PI567295	5	GLYMA_14G122800	-1.65484	0.000676922
PI567295	5	GLYMA_14G126200	1.03844	0.00971741	GO:0008150	biological process	GO:0003674	molecular function
PI567295	5	GLYMA_14G130600	-1.55748	0.000265804
PI567295	5	GLYMA_14G130700	-1.65893	8.25973e-05			GO:0008270	zinc ion binding
PI567295	5	GLYMA_14G156300	-2.9477	4.26325e-05	GO:0008150	biological process	GO:0005509	calcium ion binding
PI567295	5	GLYMA_14G158600	1.27684	0.00718298	GO:0006468	protein phosphorylation	GO:0004672 GO:0004674 GO:0005509 GO:0005524 GO:0016301 GO:0016772	ATP binding; calcium ion binding; kinase activity; protein kinase activity; protein serine/threonine kinase activity; transferase activity, transferring phosphorus-containing groups
PI567295	5	GLYMA_14G162100	-1.78756	0.0024701	GO:0006470	protein dephosphorylation	GO:0003824 GO:0004722	catalytic activity; protein serine/threonine phosphatase activity
PI567295	5	GLYMA_14G168500	-1.09376	7.6658e-05	GO:0006508	proteolysis	GO:0004190	aspartic-type endopeptidase activity
PI567295	5	GLYMA_14G179200	-2.17188	3.65276e-06	GO:0009257 GO:0009396 GO:0009611 GO:0009620 GO:0009693 GO:0009695 GO:0009753 GO:0015824	10-formyltetrahydrofolate biosynthetic process; ethylene biosynthetic process; folic acid-containing compound biosynthetic process; jasmonic acid biosynthetic process; proline transport; response to fungus; response to jasmonic acid stimulus; response to wounding
PI567295	5	GLYMA_14G181400	-1.76765	2.42422e-05	GO:0015976 GO:0019243	carbon utilization; methylglyoxal catabolic process to D-lactate	GO:0004089 GO:0008270	carbonate dehydratase activity; zinc ion binding
PI567295	5	GLYMA_14G200500	-1.94321	0.000441468	GO:0008150	biological process	GO:0003674	molecular function
PI567295	5	GLYMA_14G203700	-1.12717	0.000189751	GO:0006468 GO:0010260 GO:0016036 GO:0019375 GO:0042631 GO:0046777	cellular response to phosphate starvation; cellular response to water deprivation; galactolipid biosynthetic process; organ senescence; protein autophosphorylation; protein phosphorylation	GO:0004672 GO:0004674 GO:0005524 GO:0016301 GO:0016772	ATP binding; kinase activity; protein kinase activity; protein serine/threonine kinase activity; transferase activity, transferring phosphorus-containing groups
PI567295	5	GLYMA_14G214800	-1.89563	0.000193178	GO:0000302 GO:0006457 GO:0009408 GO:0009644 GO:0042542	protein folding; response to heat; response to high light intensity; response to hydrogen peroxide; response to reactive oxygen species	GO:0003674	molecular function
PI567295	5	GLYMA_14G216800	-1.04024	2.53579e-05	GO:0009407 GO:0010200 GO:0010583 GO:0052542 GO:0055088 GO:0055089 GO:0055091 GO:0070328	defense response by callose deposition; fatty acid homeostasis; lipid homeostasis; phospholipid homeostasis; response to chitin; response to cyclopentenone; toxin catabolic process; triglyceride homeostasis	GO:0004623 GO:0016298 GO:0016787 GO:0042171	hydrolase activity; lipase activity; lysophosphatidic acid acyltransferase activity; phospholipase A2 activity
PI567295	5	GLYMA_14G218100	-1.20713	0.000871549	GO:0008150	biological process	GO:0003674	molecular function
PI567295	5	GLYMA_15G006200	-1.17587	0.00598796
PI567295	5	GLYMA_15G015600	1.02649	0.00599061
PI567295	5	GLYMA_15G019100	-1.06904	0.00420041	GO:0008150	biological process	GO:0003674	molecular function
PI567295	5	GLYMA_15G043600	-1.15771	0.00100352	GO:0000160 GO:0006355 GO:0006468 GO:0007165 GO:0009637 GO:0009638 GO:0009644 GO:0009744 GO:0009903 GO:0009904 GO:0010114 GO:0010119 GO:0010155 GO:0010218 GO:0010362 GO:0046777	chloroplast accumulation movement; chloroplast avoidance movement; negative regulation of anion channel activity by blue light; phosphorelay signal transduction system; phototropism; protein autophosphorylation; protein phosphorylation; regulation of proton transport; regulation of stomatal movement; regulation of transcription, DNA-dependent; response to blue light; response to far red light; re…	GO:0004672 GO:0004674 GO:0005515 GO:0009882 GO:0010181 GO:0016301 GO:0042802	FMN binding; blue light photoreceptor activity; identical protein binding; kinase activity; protein binding; protein kinase activity; protein serine/threonine kinase activity
PI567295	5	GLYMA_15G053000	-1.16273	5.94474e-06	GO:0008150	biological process	GO:0003674	molecular function
PI567295	5	GLYMA_15G077700	-1.70534	0.00251759	GO:0006457 GO:0009408 GO:0009644 GO:0034976 GO:0042542	protein folding; response to endoplasmic reticulum stress; response to heat; response to high light intensity; response to hydrogen peroxide	GO:0031072 GO:0051082	heat shock protein binding; unfolded protein binding
PI567295	5	GLYMA_15G092900	-2.08777	0.00202303	GO:0008150	biological process	GO:0003674	molecular function
PI567295	5	GLYMA_15G101600	-1.65451	1.6551e-05	GO:0008150	biological process	GO:0003674	molecular function
PI567295	5	GLYMA_15G107100	-2.13538	0.00105602	GO:0006855 GO:0009610 GO:0015824 GO:0055085	drug transmembrane transport; proline transport; response to symbiotic fungus; transmembrane transport	GO:0005215 GO:0015238 GO:0015297	antiporter activity; drug transmembrane transporter activity; transporter activity
PI567295	5	GLYMA_15G112500	-2.19822	6.2323e-06	GO:0009409 GO:0009737 GO:0010205	photoinhibition; response to abscisic acid stimulus; response to cold	GO:0005198 GO:0005515	protein binding; structural molecule activity
PI567295	5	GLYMA_15G118800	-1.14433	9.99944e-05	GO:0006355	regulation of transcription, DNA-dependent	GO:0003677 GO:0003700 GO:0043565	DNA binding; sequence-specific DNA binding; sequence-specific DNA binding transcription factor activity
PI567295	5	GLYMA_15G131500	-1.04285	0.00635034	GO:0000398 GO:0006306 GO:0006342 GO:0006355 GO:0006396 GO:0007267 GO:0009616 GO:0009855 GO:0010014 GO:0010050 GO:0010073 GO:0010216 GO:0010267 GO:0016569 GO:0030422 GO:0031047 GO:0035196 GO:0043687 GO:0045893 GO:0051607	DNA methylation; RNA processing; cell-cell signaling; chromatin silencing; covalent chromatin modification; defense response to virus; determination of bilateral symmetry; gene silencing by RNA; mRNA splicing, via spliceosome; maintenance of DNA methylation; meristem initiation; meristem maintenance; positive regulation of transcription, DNA-dependent; post-translational protein modification; pro…	GO:0003676 GO:0003723 GO:0003725 GO:0004386 GO:0004525 GO:0005515 GO:0005524 GO:0008026 GO:0016891	ATP-dependent helicase activity; ATP binding; RNA binding; double-stranded RNA binding; endoribonuclease activity, producing 5'-phosphomonoesters; helicase activity; nucleic acid binding; protein binding; ribonuclease III activity
PI567295	5	GLYMA_15G146000	-2.77228	2.69543e-07
PI567295	5	GLYMA_15G170500	1.28331	0.0076348	GO:0006355 GO:0010200	regulation of transcription, DNA-dependent; response to chitin	GO:0003677 GO:0003700	DNA binding; sequence-specific DNA binding transcription factor activity
PI567295	5	GLYMA_15G223900	-1.75072	0.00296931	GO:0009611 GO:0055114	oxidation-reduction process; response to wounding	GO:0003824 GO:0010181 GO:0016491 GO:0016629	12-oxophytodienoate reductase activity; FMN binding; catalytic activity; oxidoreductase activity
PI567295	5	GLYMA_15G252000	-4.13578	7.23051e-08	GO:0006094 GO:0006096 GO:0006635 GO:0006979 GO:0009407 GO:0009651 GO:0010583 GO:0016036 GO:0019375 GO:0042631 GO:0043161 GO:0046686 GO:0051788 GO:0080129	cellular response to phosphate starvation; cellular response to water deprivation; fatty acid beta-oxidation; galactolipid biosynthetic process; gluconeogenesis; glycolysis; proteasomal ubiquitin-dependent protein catabolic process; proteasome core complex assembly; response to cadmium ion; response to cyclopentenone; response to misfolded protein; response to oxidative stress; response to salt s…	GO:0004364 GO:0043295	glutathione binding; glutathione transferase activity
PI567295	5	GLYMA_15G252200	-1.6811	0.000231561	GO:0006094 GO:0006096 GO:0006635 GO:0006979 GO:0009407 GO:0009651 GO:0010583 GO:0016036 GO:0019375 GO:0042631 GO:0043161 GO:0046686 GO:0051788 GO:0080129	cellular response to phosphate starvation; cellular response to water deprivation; fatty acid beta-oxidation; galactolipid biosynthetic process; gluconeogenesis; glycolysis; proteasomal ubiquitin-dependent protein catabolic process; proteasome core complex assembly; response to cadmium ion; response to cyclopentenone; response to misfolded protein; response to oxidative stress; response to salt s…	GO:0004364 GO:0043295	glutathione binding; glutathione transferase activity
PI567295	5	GLYMA_15G256000	-1.81385	0.00236243	GO:0008150	biological process	GO:0003674	molecular function
PI567295	5	GLYMA_15G261300	-1.12026	2.22987e-07	GO:0006355 GO:0045893	positive regulation of transcription, DNA-dependent; regulation of transcription, DNA-dependent	GO:0003677 GO:0003700 GO:0043565	DNA binding; sequence-specific DNA binding; sequence-specific DNA binding transcription factor activity
PI567295	5	GLYMA_15G264600	-1.19403	0.00830019	GO:0006457 GO:0009408 GO:0009644 GO:0034976 GO:0042542	protein folding; response to endoplasmic reticulum stress; response to heat; response to high light intensity; response to hydrogen peroxide
PI567295	5	GLYMA_15G266400	1.42021	0.00178736	GO:0002679 GO:0006468 GO:0006569 GO:0006857 GO:0006865 GO:0009684 GO:0010200 GO:0015824 GO:0050832	amino acid transport; defense response to fungus; indoleacetic acid biosynthetic process; oligopeptide transport; proline transport; protein phosphorylation; respiratory burst involved in defense response; response to chitin; tryptophan catabolic process	GO:0004672 GO:0004674 GO:0005524 GO:0016301 GO:0016772	ATP binding; kinase activity; protein kinase activity; protein serine/threonine kinase activity; transferase activity, transferring phosphorus-containing groups
PI567295	5	GLYMA_15G267500	-1.2918	0.000120273
PI567295	5	GLYMA_15G267900	-1.46684	4.05846e-07	GO:0008150	biological process
PI567295	5	GLYMA_16G000800	-1.20215	0.000453696	GO:0008150	biological process	GO:0016757	transferase activity, transferring glycosyl groups
PI567295	5	GLYMA_16G005100	-1.23583	0.00163098	GO:0000165 GO:0002237 GO:0006612 GO:0009697 GO:0009862 GO:0009863 GO:0010310 GO:0010363 GO:0031348 GO:0042742 GO:0043069 GO:0045088 GO:0050832 GO:0051707	MAPK cascade; defense response to bacterium; defense response to fungus; negative regulation of defense response; negative regulation of programmed cell death; protein targeting to membrane; regulation of hydrogen peroxide metabolic process; regulation of innate immune response; regulation of plant-type hypersensitive response; response to molecule of bacterial origin; response to other organism;…	GO:0003674	molecular function
PI567295	5	GLYMA_16G017500	2.4491	0.00163266	GO:0019748 GO:0055114	oxidation-reduction process; secondary metabolic process	GO:0016491 GO:0016706	oxidoreductase activity; oxidoreductase activity, acting on paired donors, with incorporation or reduction of molecular oxygen, 2-oxoglutarate as one donor, and incorporation of one atom each of oxygen into both donors
PI567295	5	GLYMA_16G021000	-3.76892	2.00598e-08	GO:0006355 GO:0009409 GO:0009414 GO:0009737 GO:0009738 GO:0042538 GO:0045893	abscisic acid mediated signaling pathway; hyperosmotic salinity response; positive regulation of transcription, DNA-dependent; regulation of transcription, DNA-dependent; response to abscisic acid stimulus; response to cold; response to water deprivation	GO:0000976 GO:0003677 GO:0003700 GO:0043565	DNA binding; sequence-specific DNA binding; sequence-specific DNA binding transcription factor activity; transcription regulatory region sequence-specific DNA binding
PI567295	5	GLYMA_16G029700	-1.33758	0.00248364
PI567295	5	GLYMA_16G029800	-1.24896	0.00129686
PI567295	5	GLYMA_16G030000	-3.17967	0.000486977	GO:0006457 GO:0009408 GO:0009644 GO:0010228 GO:0010286 GO:0012502 GO:0034976 GO:0042542 GO:0050832	defense response to fungus; heat acclimation; induction of programmed cell death; protein folding; response to endoplasmic reticulum stress; response to heat; response to high light intensity; response to hydrogen peroxide; vegetative to reproductive phase transition of meristem	GO:0005516 GO:0051087	calmodulin binding; chaperone binding
PI567295	5	GLYMA_16G042000	-1.61352	4.90881e-05	GO:0008152	metabolic process	GO:0000166 GO:0016491	nucleotide binding; oxidoreductase activity
PI567295	5	GLYMA_16G050700	-1.07948	0.000183043	GO:0008150 GO:0010286	biological process; heat acclimation	GO:0003674	molecular function
PI567295	5	GLYMA_16G073400	-1.90412	9.08826e-05	GO:0008150	biological process	GO:0003674	molecular function
PI567295	5	GLYMA_16G077400	-1.02141	0.00655472	GO:0008150	biological process	GO:0003674	molecular function
PI567295	5	GLYMA_16G082100	-1.04974	0.000193178
PI567295	5	GLYMA_16G094600	-1.59183	9.46273e-07	GO:0008150	biological process	GO:0003674	molecular function
PI567295	5	GLYMA_16G101000	-1.66143	1.9016e-06	GO:0006457 GO:0008150 GO:0009408 GO:0009644 GO:0042542	biological process; protein folding; response to heat; response to high light intensity; response to hydrogen peroxide	GO:0003674	molecular function
PI567295	5	GLYMA_16G106800	-1.00371	0.00153178	GO:0006468 GO:0010413 GO:0045492	glucuronoxylan metabolic process; protein phosphorylation; xylan biosynthetic process	GO:0004672 GO:0004674 GO:0005524 GO:0016301 GO:0016772	ATP binding; kinase activity; protein kinase activity; protein serine/threonine kinase activity; transferase activity, transferring phosphorus-containing groups
PI567295	5	GLYMA_16G128400	-1.23429	4.36682e-05	GO:0006281 GO:0048573	DNA repair; photoperiodism, flowering	GO:0004518 GO:0008270	nuclease activity; zinc ion binding
PI567295	5	GLYMA_16G155100	-1.04968	0.00815084	GO:0006810 GO:0006833 GO:0009414 GO:0009651 GO:0009737 GO:0055085	response to abscisic acid stimulus; response to salt stress; response to water deprivation; transmembrane transport; transport; water transport	GO:0005215 GO:0015250	transporter activity; water channel activity
PI567295	5	GLYMA_16G158900	-1.60544	0.000209405
PI567295	5	GLYMA_16G159000	-1.49982	1.26893e-05
PI567295	5	GLYMA_16G178800	-2.65519	6.54955e-06	GO:0006457 GO:0009408 GO:0009644 GO:0009816 GO:0042542 GO:0042742 GO:0046685	defense response to bacterium; defense response to bacterium, incompatible interaction; protein folding; response to arsenic-containing substance; response to heat; response to high light intensity; response to hydrogen peroxide	GO:0005515 GO:0005524 GO:0051082	ATP binding; protein binding; unfolded protein binding
PI567295	5	GLYMA_16G179100	-2.73421	1.38263e-06	GO:0006633 GO:0016119 GO:0016123 GO:0055114	carotene metabolic process; fatty acid biosynthetic process; oxidation-reduction process; xanthophyll biosynthetic process	GO:0005506 GO:0010291 GO:0016491	carotene beta-ring hydroxylase activity; iron ion binding; oxidoreductase activity
PI567295	5	GLYMA_16G200700	-2.29417	0.00210421	GO:0006355 GO:0009911 GO:0010228 GO:0048437 GO:0048481	floral organ development; ovule development; positive regulation of flower development; regulation of transcription, DNA-dependent; vegetative to reproductive phase transition of meristem	GO:0003677 GO:0003700 GO:0005515	DNA binding; protein binding; sequence-specific DNA binding transcription factor activity
PI567295	5	GLYMA_16G202200	-1.88648	1.4957e-07	GO:0000041 GO:0006468 GO:0006826 GO:0010106 GO:0010167 GO:0010413 GO:0015706 GO:0045492	cellular response to iron ion starvation; glucuronoxylan metabolic process; iron ion transport; nitrate transport; protein phosphorylation; response to nitrate; transition metal ion transport; xylan biosynthetic process	GO:0004672 GO:0004674 GO:0005524 GO:0016301 GO:0016772	ATP binding; kinase activity; protein kinase activity; protein serine/threonine kinase activity; transferase activity, transferring phosphorus-containing groups
PI567295	5	GLYMA_16G202400	-1.71847	1.46252e-06	GO:0000041 GO:0006468 GO:0006826 GO:0010106 GO:0010167 GO:0010413 GO:0015706 GO:0045492	cellular response to iron ion starvation; glucuronoxylan metabolic process; iron ion transport; nitrate transport; protein phosphorylation; response to nitrate; transition metal ion transport; xylan biosynthetic process	GO:0004672 GO:0004674 GO:0005524 GO:0016301 GO:0016772	ATP binding; kinase activity; protein kinase activity; protein serine/threonine kinase activity; transferase activity, transferring phosphorus-containing groups
PI567295	5	GLYMA_16G208200	-1.7712	0.000694015	GO:0008152 GO:0009860	metabolic process; pollen tube growth	GO:0004091 GO:0016787	carboxylesterase activity; hydrolase activity
PI567295	5	GLYMA_16G217700	-1.29942	2.99681e-05	GO:0006355 GO:0007623 GO:0009651 GO:0009723 GO:0046686	circadian rhythm; regulation of transcription, DNA-dependent; response to cadmium ion; response to ethylene stimulus; response to salt stress	GO:0003677 GO:0003700	DNA binding; sequence-specific DNA binding transcription factor activity
PI567295	5	GLYMA_16G219300	1.07352	0.0040113	GO:0002679 GO:0006857 GO:0006865 GO:0006888 GO:0008150 GO:0010200 GO:0043090	ER to Golgi vesicle-mediated transport; amino acid import; amino acid transport; biological process; oligopeptide transport; respiratory burst involved in defense response; response to chitin	GO:0003674	molecular function
PI567295	5	GLYMA_16G219500	-1.3313	0.00163266	GO:0009651 GO:0055114	oxidation-reduction process; response to salt stress	GO:0016491	oxidoreductase activity
PI567295	5	GLYMA_17G015900	1.22297	0.00258046	GO:0008150	biological process	GO:0003674	molecular function
PI567295	5	GLYMA_17G027400	-1.45952	0.00493552	GO:0009414 GO:0009737 GO:0009790	embryo development; response to abscisic acid stimulus; response to water deprivation	GO:0003674	molecular function
PI567295	5	GLYMA_17G029200	-1.63405	6.00281e-05			GO:0003824 GO:0004722	catalytic activity; protein serine/threonine phosphatase activity
PI567295	5	GLYMA_17G033400	-1.31711	1.71716e-05	GO:0006364 GO:0006396 GO:0006417 GO:0009657 GO:0009902 GO:0009965 GO:0010027 GO:0010207 GO:0030154 GO:0034660 GO:0035304 GO:0042793 GO:0045893 GO:1901918	RNA processing; cell differentiation; chloroplast relocation; leaf morphogenesis; ncRNA metabolic process; negative regulation of exoribonuclease activity; photosystem II assembly; plastid organization; positive regulation of transcription, DNA-dependent; rRNA processing; regulation of protein dephosphorylation; regulation of translation; thylakoid membrane organization; transcription from plasti…	GO:0003727	single-stranded RNA binding
PI567295	5	GLYMA_17G034700	-1.52918	0.0034174	GO:0000041 GO:0006855 GO:0009926 GO:0010359 GO:0048364 GO:0071366	auxin polar transport; cellular response to indolebutyric acid stimulus; drug transmembrane transport; regulation of anion channel activity; root development; transition metal ion transport	GO:0000166 GO:0005215 GO:0005524 GO:0016887 GO:0017111 GO:0042626	ATP binding; ATPase activity; ATPase activity, coupled to transmembrane movement of substances; nucleoside-triphosphatase activity; nucleotide binding; transporter activity
PI567295	5	GLYMA_17G072400	-1.84427	4.85853e-06	GO:0006457 GO:0009408 GO:0009615 GO:0009644 GO:0010286 GO:0034976 GO:0042542	heat acclimation; protein folding; response to endoplasmic reticulum stress; response to heat; response to high light intensity; response to hydrogen peroxide; response to virus	GO:0005524	ATP binding
PI567295	5	GLYMA_17G090900	-2.04796	0.000383571	GO:0010029 GO:0016567	protein ubiquitination; regulation of seed germination	GO:0004842 GO:0008270	ubiquitin-protein ligase activity; zinc ion binding
PI567295	5	GLYMA_17G101500	-1.80927	3.67001e-06	GO:0006355 GO:0007275	multicellular organismal development; regulation of transcription, DNA-dependent	GO:0003677 GO:0003700	DNA binding; sequence-specific DNA binding transcription factor activity
PI567295	5	GLYMA_17G104300	-1.09005	5.30291e-05	GO:0008150	biological process	GO:0003674	molecular function
PI567295	5	GLYMA_17G113500	-1.92389	2.24461e-07	GO:0006810	transport	GO:0005337	nucleoside transmembrane transporter activity
PI567295	5	GLYMA_17G134200	1.7398	1.6157e-05	GO:0055114	oxidation-reduction process	GO:0005506 GO:0009055 GO:0016705 GO:0019825 GO:0020037	electron carrier activity; heme binding; iron ion binding; oxidoreductase activity, acting on paired donors, with incorporation or reduction of molecular oxygen; oxygen binding
PI567295	5	GLYMA_17G145400	1.14638	0.0039601	GO:0002679 GO:0006355 GO:0009414 GO:0009723 GO:0009737 GO:0009738 GO:0009873 GO:0010200 GO:0035556 GO:0042538 GO:0045893	abscisic acid mediated signaling pathway; ethylene mediated signaling pathway; hyperosmotic salinity response; intracellular signal transduction; positive regulation of transcription, DNA-dependent; regulation of transcription, DNA-dependent; respiratory burst involved in defense response; response to abscisic acid stimulus; response to chitin; response to ethylene stimulus; response to water dep…	GO:0003677 GO:0003700	DNA binding; sequence-specific DNA binding transcription factor activity
PI567295	5	GLYMA_17G146400	-1.44592	3.29823e-06	GO:0006612 GO:0009963 GO:0010363	positive regulation of flavonoid biosynthetic process; protein targeting to membrane; regulation of plant-type hypersensitive response	GO:0005198	structural molecule activity
PI567295	5	GLYMA_17G156100	1.0802	0.00458416	GO:0006355	regulation of transcription, DNA-dependent	GO:0003677 GO:0003700	DNA binding; sequence-specific DNA binding transcription factor activity
PI567295	5	GLYMA_17G182200	-1.25488	5.70161e-05	GO:0001558 GO:0006468 GO:0008356 GO:0009664 GO:0009944 GO:0009965 GO:0010075 GO:0010103 GO:0010148 GO:0030155 GO:0031540 GO:0042742 GO:0048281 GO:0050832 GO:0051302 GO:2000027	asymmetric cell division; defense response to bacterium; defense response to fungus; inflorescence morphogenesis; leaf morphogenesis; plant-type cell wall organization; polarity specification of adaxial/abaxial axis; protein phosphorylation; regulation of anthocyanin biosynthetic process; regulation of cell adhesion; regulation of cell division; regulation of cell growth; regulation of meristem g…	GO:0004672 GO:0004674 GO:0005524 GO:0016772 GO:0019199	ATP binding; protein kinase activity; protein serine/threonine kinase activity; transferase activity, transferring phosphorus-containing groups; transmembrane receptor protein kinase activity
PI567295	5	GLYMA_17G202700	-1.33782	0.000882702			GO:0008270	zinc ion binding
PI567295	5	GLYMA_17G211700	-1.11327	4.65351e-05	GO:0006468 GO:0010260	organ senescence; protein phosphorylation	GO:0004672 GO:0005524 GO:0016301 GO:0016772	ATP binding; kinase activity; protein kinase activity; transferase activity, transferring phosphorus-containing groups
PI567295	5	GLYMA_17G214400	-1.44668	0.00477409	GO:0006468	protein phosphorylation	GO:0004672 GO:0004674 GO:0005524 GO:0016301 GO:0016772	ATP binding; kinase activity; protein kinase activity; protein serine/threonine kinase activity; transferase activity, transferring phosphorus-containing groups
PI567295	5	GLYMA_17G217300	1.57578	0.00475997	GO:0006346 GO:0008283 GO:0009733 GO:0009736 GO:0009739 GO:0009788 GO:0016246 GO:0016568 GO:0045892 GO:0048364 GO:2000023	RNA interference; cell proliferation; chromatin modification; cytokinin mediated signaling pathway; methylation-dependent chromatin silencing; negative regulation of abscisic acid mediated signaling pathway; negative regulation of transcription, DNA-dependent; regulation of lateral root development; response to auxin stimulus; response to gibberellin stimulus; root development	GO:0003674 GO:0003676 GO:0003677 GO:0003678 GO:0004386 GO:0005524 GO:0008270 GO:0016887	ATP binding; ATPase activity; DNA binding; DNA helicase activity; helicase activity; molecular function; nucleic acid binding; zinc ion binding
PI567295	5	GLYMA_17G232900	-1.3872	0.000228458
PI567295	5	GLYMA_17G262200	-1.37539	0.00137279	GO:0009063 GO:0009234 GO:0042372 GO:0042550	cellular amino acid catabolic process; menaquinone biosynthetic process; photosystem I stabilization; phylloquinone biosynthetic process	GO:0000287 GO:0003824 GO:0016836 GO:0030976 GO:0070204	2-succinyl-5-enolpyruvyl-6-hydroxy-3-cyclohexene-1-carboxylic-acid synthase activity; catalytic activity; hydro-lyase activity; magnesium ion binding; thiamine pyrophosphate binding
PI567295	5	GLYMA_18G001500	-1.12391	9.81375e-06	GO:0032313	regulation of Rab GTPase activity	GO:0005097	RAB GTPase activator activity
PI567295	5	GLYMA_18G005000	-1.08155	0.00594806	GO:0008150	biological process	GO:0003674	molecular function
PI567295	5	GLYMA_18G006700	-1.68044	3.4368e-06	GO:0008150	biological process
PI567295	5	GLYMA_18G013600	-1.81258	5.46295e-06	GO:0016226 GO:0051176	iron-sulfur cluster assembly; positive regulation of sulfur metabolic process	GO:0008047	enzyme activator activity
PI567295	5	GLYMA_18G034600	-1.51315	0.000276615	GO:0008150	biological process
PI567295	5	GLYMA_18G035900	-1.48215	3.57453e-06	GO:0008150	biological process	GO:0016757	transferase activity, transferring glycosyl groups
PI567295	5	GLYMA_18G038400	1.0947	0.00765665	GO:0006612 GO:0008150 GO:0009963 GO:0010363	biological process; positive regulation of flavonoid biosynthetic process; protein targeting to membrane; regulation of plant-type hypersensitive response	GO:0003674	molecular function
PI567295	5	GLYMA_18G046300	-1.20805	0.000124704	GO:0006457 GO:0006468 GO:0006857 GO:0009408 GO:0009644 GO:0010193 GO:0034976 GO:0042542 GO:0046777	oligopeptide transport; protein autophosphorylation; protein folding; protein phosphorylation; response to endoplasmic reticulum stress; response to heat; response to high light intensity; response to hydrogen peroxide; response to ozone	GO:0004672 GO:0004674 GO:0005524 GO:0016301 GO:0016772	ATP binding; kinase activity; protein kinase activity; protein serine/threonine kinase activity; transferase activity, transferring phosphorus-containing groups
PI567295	5	GLYMA_18G050500	-1.24397	0.000217379	GO:0006812 GO:0055085	cation transport; transmembrane transport	GO:0008324 GO:0015562	cation transmembrane transporter activity; efflux transmembrane transporter activity
PI567295	5	GLYMA_18G056400	-2.68144	0.000433472	GO:0007568 GO:0009620	aging; response to fungus	GO:0003674	molecular function
PI567295	5	GLYMA_18G067300	-1.51699	6.13294e-08	GO:0008380 GO:0009644 GO:0043484	RNA splicing; regulation of RNA splicing; response to high light intensity	GO:0000166 GO:0003676 GO:0003723	RNA binding; nucleic acid binding; nucleotide binding
PI567295	5	GLYMA_18G080000	-1.68434	7.91066e-05	GO:0006535 GO:0006569 GO:0009684 GO:0019344 GO:0019761 GO:0046686	cysteine biosynthetic process; cysteine biosynthetic process from serine; glucosinolate biosynthetic process; indoleacetic acid biosynthetic process; response to cadmium ion; tryptophan catabolic process	GO:0005515 GO:0008270 GO:0009001 GO:0016740	protein binding; serine O-acetyltransferase activity; transferase activity; zinc ion binding
PI567295	5	GLYMA_18G081100	-1.08854	5.17055e-05	GO:0006355	regulation of transcription, DNA-dependent	GO:0003700	sequence-specific DNA binding transcription factor activity
PI567295	5	GLYMA_18G106200	1.4159	0.00272601
PI567295	5	GLYMA_18G117100	-1.16845	0.00029188	GO:0006355 GO:0006406 GO:0008284 GO:0009640 GO:0009737 GO:0009740 GO:0009909 GO:0009963 GO:0010017 GO:0010074 GO:0010099 GO:0010114 GO:0010218 GO:0010224 GO:0019722 GO:0031539 GO:0042753 GO:0043687 GO:0045893 GO:0051276 GO:0080167	calcium-mediated signaling; chromosome organization; gibberellic acid mediated signaling pathway; mRNA export from nucleus; maintenance of meristem identity; photomorphogenesis; positive regulation of anthocyanin metabolic process; positive regulation of cell proliferation; positive regulation of circadian rhythm; positive regulation of flavonoid biosynthetic process; positive regulation of trans…	GO:0003677 GO:0003690 GO:0003700 GO:0005515 GO:0043565 GO:0046983	DNA binding; double-stranded DNA binding; protein binding; protein dimerization activity; sequence-specific DNA binding; sequence-specific DNA binding transcription factor activity
PI567295	5	GLYMA_18G164100	-1.00565	0.000743344	GO:0010167 GO:0015706 GO:0055114	nitrate transport; oxidation-reduction process; response to nitrate	GO:0016491 GO:0016706	oxidoreductase activity; oxidoreductase activity, acting on paired donors, with incorporation or reduction of molecular oxygen, 2-oxoglutarate as one donor, and incorporation of one atom each of oxygen into both donors
PI567295	5	GLYMA_18G187100	-1.48208	0.00670584	GO:0008150	biological process	GO:0003682 GO:0008536	Ran GTPase binding; chromatin binding
PI567295	5	GLYMA_18G190200	-2.38042	0.00114108	GO:0006635 GO:0009407 GO:0010583 GO:0043161 GO:0046686 GO:0051788 GO:0080129	fatty acid beta-oxidation; proteasomal ubiquitin-dependent protein catabolic process; proteasome core complex assembly; response to cadmium ion; response to cyclopentenone; response to misfolded protein; toxin catabolic process	GO:0004364	glutathione transferase activity
PI567295	5	GLYMA_18G190600	-1.53311	0.0039633	GO:0006635 GO:0009407 GO:0010583 GO:0043161 GO:0046686 GO:0051788 GO:0080129	fatty acid beta-oxidation; proteasomal ubiquitin-dependent protein catabolic process; proteasome core complex assembly; response to cadmium ion; response to cyclopentenone; response to misfolded protein; toxin catabolic process	GO:0004364	glutathione transferase activity
PI567295	5	GLYMA_18G195400	1.42619	0.000322911	GO:0006007 GO:0006810 GO:0006839 GO:0009744 GO:0009749 GO:0009750 GO:0009853 GO:0015979	glucose catabolic process; mitochondrial transport; photorespiration; photosynthesis; response to fructose stimulus; response to glucose stimulus; response to sucrose stimulus; transport	GO:0017077	oxidative phosphorylation uncoupler activity
PI567295	5	GLYMA_18G195800	-1.60268	5.89405e-09	GO:0008150	biological process	GO:0008270	zinc ion binding
PI567295	5	GLYMA_18G204000	-1.19192	0.00313552	GO:0006457 GO:0009408 GO:0009644 GO:0009688 GO:0009860 GO:0010286 GO:0034605 GO:0042542	abscisic acid biosynthetic process; cellular response to heat; heat acclimation; pollen tube growth; protein folding; response to heat; response to high light intensity; response to hydrogen peroxide	GO:0016491 GO:0031072 GO:0051082	heat shock protein binding; oxidoreductase activity; unfolded protein binding
PI567295	5	GLYMA_18G237700	-1.20176	1.68977e-05	GO:0006355 GO:0009651 GO:0009723 GO:0009737 GO:0009739 GO:0009751 GO:0009753 GO:0046686	regulation of transcription, DNA-dependent; response to abscisic acid stimulus; response to cadmium ion; response to ethylene stimulus; response to gibberellin stimulus; response to jasmonic acid stimulus; response to salicylic acid stimulus; response to salt stress	GO:0003677 GO:0003700	DNA binding; sequence-specific DNA binding transcription factor activity
PI567295	5	GLYMA_18G265800	-1.33216	0.00713365	GO:0008152	metabolic process	GO:0008194 GO:0016757 GO:0016758	UDP-glycosyltransferase activity; transferase activity, transferring glycosyl groups; transferase activity, transferring hexosyl groups
PI567295	5	GLYMA_18G265900	-2.20949	4.27603e-06	GO:0008152	metabolic process	GO:0008194 GO:0016757 GO:0016758	UDP-glycosyltransferase activity; transferase activity, transferring glycosyl groups; transferase activity, transferring hexosyl groups
PI567295	5	GLYMA_18G266000	-1.351	0.00195678	GO:0008152	metabolic process	GO:0008194 GO:0016757 GO:0016758	UDP-glycosyltransferase activity; transferase activity, transferring glycosyl groups; transferase activity, transferring hexosyl groups
PI567295	5	GLYMA_18G268000	-2.18401	5.38529e-07	GO:0006468 GO:0006857 GO:0006995 GO:0009627 GO:0031347	cellular response to nitrogen starvation; oligopeptide transport; protein phosphorylation; regulation of defense response; systemic acquired resistance	GO:0004672 GO:0004713 GO:0005524 GO:0016301 GO:0016772	ATP binding; kinase activity; protein kinase activity; protein tyrosine kinase activity; transferase activity, transferring phosphorus-containing groups
PI567295	5	GLYMA_18G268100	-1.05631	0.000247916			GO:0016740 GO:0016747 GO:0050736	O-malonyltransferase activity; transferase activity; transferase activity, transferring acyl groups other than amino-acyl groups
PI567295	5	GLYMA_18G273300	-2.30497	0.00104825	GO:0006355 GO:0009737	regulation of transcription, DNA-dependent; response to abscisic acid stimulus	GO:0003677 GO:0003700	DNA binding; sequence-specific DNA binding transcription factor activity
PI567295	5	GLYMA_18G284900	-3.59742	3.87815e-05			GO:0051087	chaperone binding
PI567295	5	GLYMA_18G285100	-2.78377	0.000183043			GO:0051087	chaperone binding
PI567295	5	GLYMA_18G288400	-1.3229	7.38513e-05	GO:0008150	biological process	GO:0000166 GO:0003676	nucleic acid binding; nucleotide binding
PI567295	5	GLYMA_19G008600	-1.74111	9.08826e-05	GO:0000096 GO:0006546 GO:0006636 GO:0006733 GO:0006766 GO:0008652 GO:0009072 GO:0009106 GO:0009108 GO:0009117 GO:0009409 GO:0009416 GO:0009695 GO:0010264 GO:0015994 GO:0015995 GO:0016117 GO:0019216 GO:0019288 GO:0019748 GO:0031408 GO:0042742 GO:0044272 GO:0055114	aromatic amino acid family metabolic process; carotenoid biosynthetic process; cellular amino acid biosynthetic process; chlorophyll biosynthetic process; chlorophyll metabolic process; coenzyme biosynthetic process; defense response to bacterium; glycine catabolic process; isopentenyl diphosphate biosynthetic process, mevalonate-independent pathway; jasmonic acid biosynthetic process; lipoate me…	GO:0000166 GO:0008270 GO:0016491 GO:0035671 GO:0035798	2-alkenal reductase (NADP+) activity; enone reductase activity; nucleotide binding; oxidoreductase activity; zinc ion binding
PI567295	5	GLYMA_19G011400	-1.68371	0.00157738	GO:0006457 GO:0009408 GO:0009644 GO:0042542	protein folding; response to heat; response to high light intensity; response to hydrogen peroxide	GO:0003674	molecular function
PI567295	5	GLYMA_19G015500	-1.16965	2.69406e-05	GO:0008150 GO:0015996	biological process; chlorophyll catabolic process	GO:0003674	molecular function
PI567295	5	GLYMA_19G016400	-1.70052	1.4181e-05	GO:0006200 GO:0006810 GO:0010048 GO:0010315 GO:0010540 GO:0010541 GO:0043481 GO:0048440 GO:0055085	ATP catabolic process; acropetal auxin transport; anthocyanin accumulation in tissues in response to UV light; auxin efflux; basipetal auxin transport; carpel development; transmembrane transport; transport; vernalization response	GO:0000166 GO:0005524 GO:0016887 GO:0017111 GO:0042626	ATP binding; ATPase activity; ATPase activity, coupled to transmembrane movement of substances; nucleoside-triphosphatase activity; nucleotide binding
PI567295	5	GLYMA_19G025200	-1.91268	2.58106e-05	GO:0008152 GO:0009696 GO:0018874 GO:0046482	benzoate metabolic process; metabolic process; para-aminobenzoic acid metabolic process; salicylic acid metabolic process	GO:0008194 GO:0016757 GO:0016758 GO:0035251 GO:0052640 GO:0052641 GO:0080002 GO:0080044 GO:0080046	UDP-glucose:4-aminobenzoate acylglucosyltransferase activity; UDP-glucosyltransferase activity; UDP-glycosyltransferase activity; benzoic acid glucosyltransferase activity; quercetin 4'-O-glucosyltransferase activity; quercetin 7-O-glucosyltransferase activity; salicylic acid glucosyltransferase (glucoside-forming) activity; transferase activity, transferring glycosyl groups; transferase activity…
PI567295	5	GLYMA_19G033500	-1.31604	0.00223616	GO:0000271 GO:0000272 GO:0005982 GO:0006096 GO:0006816 GO:0006833 GO:0006972 GO:0007030 GO:0007389 GO:0008361 GO:0009266 GO:0009651 GO:0009664 GO:0009750 GO:0009825 GO:0009832 GO:0009926 GO:0009932 GO:0010015 GO:0010215 GO:0010817 GO:0016049 GO:0030243 GO:0040007 GO:0043481 GO:0046686 GO:0048767 GO:0071555	Golgi organization; anthocyanin accumulation in tissues in response to UV light; auxin polar transport; calcium ion transport; cell growth; cell tip growth; cell wall organization; cellulose metabolic process; cellulose microfibril organization; glycolysis; growth; hyperosmotic response; multidimensional cell growth; pattern specification process; plant-type cell wall biogenesis; plant-type cell …	GO:0003674	molecular function
PI567295	5	GLYMA_19G037900	-1.00063	0.00734104	GO:0006355	regulation of transcription, DNA-dependent	GO:0003677 GO:0003700 GO:0042803 GO:0043565 GO:0046982 GO:0046983	DNA binding; protein dimerization activity; protein heterodimerization activity; protein homodimerization activity; sequence-specific DNA binding; sequence-specific DNA binding transcription factor activity
PI567295	5	GLYMA_19G054700	-1.13193	0.00418028	GO:0006952 GO:0007165	defense response; signal transduction	GO:0043531	ADP binding
PI567295	5	GLYMA_19G062700	-1.95574	0.000117896
PI567295	5	GLYMA_19G062800	-1.07557	0.00531196	GO:0055114	oxidation-reduction process	GO:0016491 GO:0016706	oxidoreductase activity; oxidoreductase activity, acting on paired donors, with incorporation or reduction of molecular oxygen, 2-oxoglutarate as one donor, and incorporation of one atom each of oxygen into both donors
PI567295	5	GLYMA_19G076500	-1.5537	0.00234261	GO:0008150	biological process	GO:0003674	molecular function
PI567295	5	GLYMA_19G093500	1.0915	0.00228357
PI567295	5	GLYMA_19G115300	-2.02665	0.000200639	GO:0001666 GO:0009862 GO:0010089 GO:0010310 GO:0044036 GO:0055114	cell wall macromolecule metabolic process; oxidation-reduction process; regulation of hydrogen peroxide metabolic process; response to hypoxia; systemic acquired resistance, salicylic acid mediated signaling pathway; xylem development	GO:0047800	cysteamine dioxygenase activity
PI567295	5	GLYMA_19G115500	-1.2633	0.00276916
PI567295	5	GLYMA_19G115600	-1.66444	0.00123841	GO:0001666 GO:0009862 GO:0010089 GO:0010310 GO:0044036 GO:0055114	cell wall macromolecule metabolic process; oxidation-reduction process; regulation of hydrogen peroxide metabolic process; response to hypoxia; systemic acquired resistance, salicylic acid mediated signaling pathway; xylem development	GO:0047800	cysteamine dioxygenase activity
PI567295	5	GLYMA_19G118700	-1.25723	0.00231309	GO:0008150	biological process	GO:0003674	molecular function
PI567295	5	GLYMA_19G130400	1.44993	0.000409833	GO:0008150 GO:0009627 GO:0031347	biological process; regulation of defense response; systemic acquired resistance	GO:0003674	molecular function
PI567295	5	GLYMA_19G135200	-1.11626	7.08705e-05	GO:0008150	biological process	GO:0003674	molecular function
PI567295	5	GLYMA_19G141100	-2.40416	2.24567e-07	GO:0008150	biological process	GO:0003677	DNA binding
PI567295	5	GLYMA_19G147200	-1.85648	0.00229814	GO:0006970 GO:0009409 GO:0009414 GO:0009790 GO:0009793 GO:0048316	embryo development; embryo development ending in seed dormancy; response to cold; response to osmotic stress; response to water deprivation; seed development	GO:0003674	molecular function
PI567295	5	GLYMA_19G159500	-1.90454	7.66297e-06	GO:0006355 GO:0009407	regulation of transcription, DNA-dependent; toxin catabolic process	GO:0003677 GO:0003700 GO:0043565	DNA binding; sequence-specific DNA binding; sequence-specific DNA binding transcription factor activity
PI567295	5	GLYMA_19G159800	-2.64307	0.000202209
PI567295	5	GLYMA_19G166900	-1.1458	8.40318e-06	GO:0000278 GO:0000724 GO:0006260 GO:0006261 GO:0006275 GO:0006281 GO:0006306 GO:0008283 GO:0009555 GO:0009934 GO:0009965 GO:0016444 GO:0016568 GO:0031047 GO:0048366 GO:0051567 GO:0051726	DNA-dependent DNA replication; DNA methylation; DNA repair; DNA replication; cell proliferation; chromatin modification; double-strand break repair via homologous recombination; gene silencing by RNA; histone H3-K9 methylation; leaf development; leaf morphogenesis; mitotic cell cycle; pollen development; regulation of DNA replication; regulation of cell cycle; regulation of meristem structural or…	GO:0003677 GO:0003713 GO:0008270	DNA binding; transcription coactivator activity; zinc ion binding
PI567295	5	GLYMA_19G177600	-1.15584	1.90845e-05	GO:0010264 GO:0055114	myo-inositol hexakisphosphate biosynthetic process; oxidation-reduction process	GO:0016209 GO:0016491	antioxidant activity; oxidoreductase activity
PI567295	5	GLYMA_19G185600	-2.07697	0.00174423	GO:0006865 GO:0006888 GO:0009627 GO:0034976 GO:0043090 GO:0050832 GO:0055085	ER to Golgi vesicle-mediated transport; amino acid import; amino acid transport; defense response to fungus; response to endoplasmic reticulum stress; systemic acquired resistance; transmembrane transport	GO:0003674	molecular function
PI567295	5	GLYMA_19G187000	-2.03927	0.0028473	GO:0008152	metabolic process	GO:0008194 GO:0016757 GO:0016758	UDP-glycosyltransferase activity; transferase activity, transferring glycosyl groups; transferase activity, transferring hexosyl groups
PI567295	5	GLYMA_19G187100	-1.09855	0.000899566	GO:0008152 GO:0016131	brassinosteroid metabolic process; metabolic process	GO:0008194 GO:0016757 GO:0016758 GO:0046527 GO:0050403 GO:0050502 GO:0080044 GO:0080046	UDP-glycosyltransferase activity; cis-zeatin O-beta-D-glucosyltransferase activity; glucosyltransferase activity; quercetin 4'-O-glucosyltransferase activity; quercetin 7-O-glucosyltransferase activity; trans-zeatin O-beta-D-glucosyltransferase activity; transferase activity, transferring glycosyl groups; transferase activity, transferring hexosyl groups
PI567295	5	GLYMA_19G188100	1.82614	0.00306047	GO:0009058 GO:0055114	biosynthetic process; oxidation-reduction process	GO:0016491 GO:0016706	oxidoreductase activity; oxidoreductase activity, acting on paired donors, with incorporation or reduction of molecular oxygen, 2-oxoglutarate as one donor, and incorporation of one atom each of oxygen into both donors
PI567295	5	GLYMA_19G192900	-1.13556	0.000413604	GO:0000302 GO:0006855	drug transmembrane transport; response to reactive oxygen species	GO:0000166 GO:0005524 GO:0016887 GO:0017111 GO:0042626	ATP binding; ATPase activity; ATPase activity, coupled to transmembrane movement of substances; nucleoside-triphosphatase activity; nucleotide binding
PI567295	5	GLYMA_19G201900	-1.34805	6.2323e-06	GO:0008150	biological process	GO:0003674	molecular function
PI567295	5	GLYMA_19G215700	-1.95616	0.00133744	GO:0006499	N-terminal protein myristoylation	GO:0003674	molecular function
PI567295	5	GLYMA_19G217700	-1.96143	0.00029188	GO:0006979 GO:0080167	response to karrikin; response to oxidative stress	GO:0004553 GO:0047268	galactinol-raffinose galactosyltransferase activity; hydrolase activity, hydrolyzing O-glycosyl compounds
PI567295	5	GLYMA_19G219100	-2.39786	7.36332e-06	GO:0006012 GO:0006979 GO:0009408 GO:0009409 GO:0009414 GO:0009644 GO:0009651 GO:0009737 GO:0016051 GO:0042542	carbohydrate biosynthetic process; galactose metabolic process; response to abscisic acid stimulus; response to cold; response to heat; response to high light intensity; response to hydrogen peroxide; response to oxidative stress; response to salt stress; response to water deprivation	GO:0016758 GO:0047216	inositol 3-alpha-galactosyltransferase activity; transferase activity, transferring hexosyl groups
PI567295	5	GLYMA_19G222500	-1.76291	0.000520036	GO:0010167 GO:0015706	nitrate transport; response to nitrate	GO:0016787	hydrolase activity
PI567295	5	GLYMA_19G224100	-1.04737	2.98351e-08
PI567295	5	GLYMA_19G259100	-1.26615	0.00193248	GO:0008150	biological process	GO:0003674	molecular function
PI567295	5	GLYMA_19G259300	1.41691	0.00728489	GO:0010014 GO:0010089 GO:0042546 GO:0044036 GO:0055114	cell wall biogenesis; cell wall macromolecule metabolic process; meristem initiation; oxidation-reduction process; xylem development	GO:0003824 GO:0003885 GO:0008762 GO:0016491 GO:0016614 GO:0050660	D-arabinono-1,4-lactone oxidase activity; UDP-N-acetylmuramate dehydrogenase activity; catalytic activity; flavin adenine dinucleotide binding; oxidoreductase activity; oxidoreductase activity, acting on CH-OH group of donors
PI567295	5	GLYMA_19G260900	-1.09632	0.00491694	GO:0006355 GO:0007623 GO:0009409 GO:0009639 GO:0009651 GO:0009723 GO:0009733 GO:0009737 GO:0009739 GO:0009751 GO:0009753 GO:0042752 GO:0042754 GO:0043433 GO:0046686 GO:0048574	circadian rhythm; long-day photoperiodism, flowering; negative regulation of circadian rhythm; negative regulation of sequence-specific DNA binding transcription factor activity; regulation of circadian rhythm; regulation of transcription, DNA-dependent; response to abscisic acid stimulus; response to auxin stimulus; response to cadmium ion; response to cold; response to ethylene stimulus; respon…	GO:0003677 GO:0003700 GO:0044212	DNA binding; sequence-specific DNA binding transcription factor activity; transcription regulatory region DNA binding
PI567295	5	GLYMA_20G001400	3.32525	0.000183043	GO:0006979 GO:0055114	oxidation-reduction process; response to oxidative stress	GO:0004601 GO:0020037	heme binding; peroxidase activity
PI567295	5	GLYMA_20G026700	1.1174	0.00999007	GO:0005975 GO:0009266 GO:0009409 GO:0009414 GO:0019252 GO:0042742	carbohydrate metabolic process; defense response to bacterium; response to cold; response to temperature stimulus; response to water deprivation; starch biosynthetic process	GO:0004645 GO:0016757 GO:0030170	phosphorylase activity; pyridoxal phosphate binding; transferase activity, transferring glycosyl groups
PI567295	5	GLYMA_20G081500	-1.04094	9.91542e-06	GO:0006629	lipid metabolic process	GO:0004806	triglyceride lipase activity
PI567295	5	GLYMA_20G082800	-1.7618	0.000845896	GO:0008150 GO:0019344	biological process; cysteine biosynthetic process	GO:0000166 GO:0003676 GO:0003723	RNA binding; nucleic acid binding; nucleotide binding
PI567295	5	GLYMA_20G091300	-1.15375	0.0015652	GO:0009409	response to cold
PI567295	5	GLYMA_20G091900	-1.54153	0.00499362	GO:0008150	biological process	GO:0003674	molecular function
PI567295	5	GLYMA_20G093000	1.13007	2.92902e-05	GO:0010089 GO:0044036	cell wall macromolecule metabolic process; xylem development
PI567295	5	GLYMA_20G094500	-2.48455	0.000253827	GO:0006012 GO:0006979 GO:0009408 GO:0009409 GO:0009414 GO:0009644 GO:0009651 GO:0009737 GO:0016051 GO:0042542	carbohydrate biosynthetic process; galactose metabolic process; response to abscisic acid stimulus; response to cold; response to heat; response to high light intensity; response to hydrogen peroxide; response to oxidative stress; response to salt stress; response to water deprivation	GO:0016758 GO:0047216	inositol 3-alpha-galactosyltransferase activity; transferase activity, transferring hexosyl groups
PI567295	5	GLYMA_20G132300	-3.04147	6.91993e-09	GO:0008150	biological process	GO:0003674	molecular function
PI567295	5	GLYMA_20G138800	1.23134	0.000844237	GO:0006468 GO:0009737	protein phosphorylation; response to abscisic acid stimulus	GO:0004672 GO:0004674 GO:0005524 GO:0016301 GO:0016772	ATP binding; kinase activity; protein kinase activity; protein serine/threonine kinase activity; transferase activity, transferring phosphorus-containing groups
PI567295	5	GLYMA_20G139200	-2.71319	0.00108404	GO:0006468	protein phosphorylation	GO:0004672 GO:0004674 GO:0004713 GO:0005524 GO:0016772	ATP binding; protein kinase activity; protein serine/threonine kinase activity; protein tyrosine kinase activity; transferase activity, transferring phosphorus-containing groups
PI567295	5	GLYMA_20G150600	-1.40428	0.00400749	GO:0009409 GO:0009411 GO:0009718 GO:0009744 GO:0009813 GO:0010030 GO:0010117 GO:0010224 GO:0010380 GO:0034605 GO:0071483 GO:0071486 GO:0071490 GO:0071491 GO:0071492 GO:0080167	anthocyanin-containing compound biosynthetic process; cellular response to UV-A; cellular response to blue light; cellular response to far red light; cellular response to heat; cellular response to high light intensity; cellular response to red light; flavonoid biosynthetic process; photoprotection; positive regulation of seed germination; regulation of chlorophyll biosynthetic process; response …	GO:0016168	chlorophyll binding
PI567295	5	GLYMA_20G156600	-1.17803	2.49472e-05	GO:0006499 GO:0016567	N-terminal protein myristoylation; protein ubiquitination	GO:0004842 GO:0008270	ubiquitin-protein ligase activity; zinc ion binding
PI567295	5	GLYMA_20G156800	-1.47445	0.000167443	GO:0002679 GO:0006355 GO:0010200 GO:0035556	intracellular signal transduction; regulation of transcription, DNA-dependent; respiratory burst involved in defense response; response to chitin	GO:0003677 GO:0003700 GO:0043565	DNA binding; sequence-specific DNA binding; sequence-specific DNA binding transcription factor activity
PI567295	5	GLYMA_20G158500	-4.06546	2.78198e-05	GO:0009409 GO:0009414 GO:0009651 GO:0009737 GO:0009738 GO:0010150	abscisic acid mediated signaling pathway; leaf senescence; response to abscisic acid stimulus; response to cold; response to salt stress; response to water deprivation	GO:0003674	molecular function
PI567295	5	GLYMA_20G162300	-1.62687	8.70675e-05	GO:0006468 GO:0051510	protein phosphorylation; regulation of unidimensional cell growth	GO:0004672 GO:0004674 GO:0005524 GO:0016301 GO:0016772	ATP binding; kinase activity; protein kinase activity; protein serine/threonine kinase activity; transferase activity, transferring phosphorus-containing groups
PI567295	5	GLYMA_20G164200	-4.57739	2.84374e-07	GO:0006468	protein phosphorylation	GO:0004672 GO:0004674 GO:0004713 GO:0005524 GO:0016301 GO:0016772	ATP binding; kinase activity; protein kinase activity; protein serine/threonine kinase activity; protein tyrosine kinase activity; transferase activity, transferring phosphorus-containing groups
PI567295	5	GLYMA_20G172600	-1.87736	0.0038442	GO:0009809 GO:0009813 GO:0010023 GO:0046274 GO:0046688 GO:0055114	flavonoid biosynthetic process; lignin biosynthetic process; lignin catabolic process; oxidation-reduction process; proanthocyanidin biosynthetic process; response to copper ion	GO:0005507 GO:0016491 GO:0052716	copper ion binding; hydroquinone:oxygen oxidoreductase activity; oxidoreductase activity
PI567295	5	GLYMA_20G184300	-1.28239	0.000899566	GO:0000041 GO:0006355 GO:0015698 GO:0048527 GO:0048589 GO:0048765	developmental growth; inorganic anion transport; lateral root development; regulation of transcription, DNA-dependent; root hair cell differentiation; transition metal ion transport	GO:0003700	sequence-specific DNA binding transcription factor activity
PI567295	5	GLYMA_20G199300	-2.84684	0.000995639	GO:0006355	regulation of transcription, DNA-dependent	GO:0003677 GO:0003700	DNA binding; sequence-specific DNA binding transcription factor activity
PI567295	5	GLYMA_20G248100	1.10255	0.00151986	GO:0006355	regulation of transcription, DNA-dependent	GO:0003677 GO:0003700	DNA binding; sequence-specific DNA binding transcription factor activity
PI567295	5	GLYMA_U003400	-1.15358	0.0005716
PI567295	5	GLYMA_U028900	-1.5303	0.000207609
PI88788	5	GLYMA_02G233800	5.42331	0.000646595	GO:0006979 GO:0055114	oxidation-reduction process; response to oxidative stress	GO:0004601 GO:0005515 GO:0020037	heme binding; peroxidase activity; protein binding
PI88788	5	GLYMA_06G299900	2.84104	0.000454438	GO:0006355 GO:0009651 GO:0009723 GO:0009733 GO:0009751 GO:0009753	regulation of transcription, DNA-dependent; response to auxin stimulus; response to ethylene stimulus; response to jasmonic acid stimulus; response to salicylic acid stimulus; response to salt stress	GO:0003677 GO:0003700	DNA binding; sequence-specific DNA binding transcription factor activity
PI88788	5	GLYMA_10G143600	16.3578	2.66181e-10	GO:0000302 GO:0009648 GO:0048366	leaf development; photoperiodism; response to reactive oxygen species	GO:0003674	molecular function
PI88788	5	GLYMA_11G153400	5.67819	0.00303299
PI88788	5	GLYMA_11G207000	2.59153	0.00499745	GO:0006457 GO:0006468 GO:0006857 GO:0009408 GO:0009644 GO:0010193 GO:0034976 GO:0042542 GO:0046777	oligopeptide transport; protein autophosphorylation; protein folding; protein phosphorylation; response to endoplasmic reticulum stress; response to heat; response to high light intensity; response to hydrogen peroxide; response to ozone	GO:0004672 GO:0004674 GO:0005524 GO:0016301 GO:0016772	ATP binding; kinase activity; protein kinase activity; protein serine/threonine kinase activity; transferase activity, transferring phosphorus-containing groups
PI88788	5	GLYMA_13G030100	-2.53115	0.000711878	GO:0006096 GO:0006333 GO:0006833 GO:0006972 GO:0007030 GO:0009266 GO:0009651 GO:0046686	Golgi organization; chromatin assembly or disassembly; glycolysis; hyperosmotic response; response to cadmium ion; response to salt stress; response to temperature stimulus; water transport	GO:0003677 GO:0003682 GO:0003700 GO:0030527	DNA binding; chromatin binding; sequence-specific DNA binding transcription factor activity; structural constituent of chromatin
PI88788	5	GLYMA_13G035900	3.4369	0.000127267	GO:0006468	protein phosphorylation	GO:0004672 GO:0004674 GO:0005509 GO:0005524 GO:0016301 GO:0016772	ATP binding; calcium ion binding; kinase activity; protein kinase activity; protein serine/threonine kinase activity; transferase activity, transferring phosphorus-containing groups
PI88788	5	GLYMA_16G017500	4.72502	0.00636008	GO:0019748 GO:0055114	oxidation-reduction process; secondary metabolic process	GO:0016491 GO:0016706	oxidoreductase activity; oxidoreductase activity, acting on paired donors, with incorporation or reduction of molecular oxygen, 2-oxoglutarate as one donor, and incorporation of one atom each of oxygen into both donors
Essex	10	GLYMA_01G009200	1.39448	0.00380795	GO:0008150	biological process	GO:0003674	molecular function
Essex	10	GLYMA_01G016600	-1.14242	0.00896294	GO:0006355 GO:0009737	regulation of transcription, DNA-dependent; response to abscisic acid stimulus	GO:0003677 GO:0003700	DNA binding; sequence-specific DNA binding transcription factor activity
Essex	10	GLYMA_01G024000	1.26964	0.000222161	GO:0006810 GO:0006839 GO:0010200 GO:0015992	mitochondrial transport; proton transport; response to chitin; transport	GO:0005310 GO:0017077	dicarboxylic acid transmembrane transporter activity; oxidative phosphorylation uncoupler activity
Essex	10	GLYMA_01G035600	1.21028	0.000659018	GO:0000278 GO:0010440 GO:0042023 GO:0045736 GO:0051726	DNA endoreduplication; mitotic cell cycle; negative regulation of cyclin-dependent protein serine/threonine kinase activity; regulation of cell cycle; stomatal lineage progression	GO:0005515 GO:0016538	cyclin-dependent protein serine/threonine kinase regulator activity; protein binding
Essex	10	GLYMA_01G048000	-1.58294	0.000144324	GO:0006412	translation	GO:0003735	structural constituent of ribosome
Essex	10	GLYMA_01G050100	2.15828	0.000853756	GO:0006949 GO:0009664 GO:0009739 GO:0009826 GO:0009828 GO:0010114 GO:0010119	plant-type cell wall loosening; plant-type cell wall organization; regulation of stomatal movement; response to gibberellin stimulus; response to red light; syncytium formation; unidimensional cell growth
Essex	10	GLYMA_01G050900	-2.229	0.00134872	GO:0006098 GO:0009767 GO:0015979	pentose-phosphate shunt; photosynthesis; photosynthetic electron transport chain	GO:0005509 GO:0045156	calcium ion binding; electron transporter, transferring electrons within the cyclic electron transport pathway of photosynthesis activity
Essex	10	GLYMA_01G070500	-1.10501	0.00950572
Essex	10	GLYMA_01G115700	4.26096	0.000157693	GO:0008150	biological process	GO:0003674	molecular function
Essex	10	GLYMA_01G126800	-1.01836	0.00550286	GO:0006952 GO:0009626	defense response; plant-type hypersensitive response	GO:0000166 GO:0005515 GO:0043531	ADP binding; nucleotide binding; protein binding
Essex	10	GLYMA_01G142900	1.38859	0.00507169	GO:0008150	biological process	GO:0003674	molecular function
Essex	10	GLYMA_01G143500	1.65607	0.00493845	GO:0002679 GO:0006355 GO:0010200 GO:0035556	intracellular signal transduction; regulation of transcription, DNA-dependent; respiratory burst involved in defense response; response to chitin	GO:0003677 GO:0003700 GO:0043565	DNA binding; sequence-specific DNA binding; sequence-specific DNA binding transcription factor activity
Essex	10	GLYMA_01G153300	2.86139	1.55788e-09	GO:0009639 GO:0009687 GO:0048838 GO:0050832 GO:0055114	abscisic acid metabolic process; defense response to fungus; oxidation-reduction process; release of seed from dormancy; response to red or far red light	GO:0005506 GO:0009055 GO:0010295 GO:0016705 GO:0019825 GO:0020037	(+)-abscisic acid 8'-hydroxylase activity; electron carrier activity; heme binding; iron ion binding; oxidoreductase activity, acting on paired donors, with incorporation or reduction of molecular oxygen; oxygen binding
Essex	10	GLYMA_01G171400	-1.04579	6.60628e-05	GO:0009627 GO:0009697	salicylic acid biosynthetic process; systemic acquired resistance	GO:0000166 GO:0005524 GO:0017111	ATP binding; nucleoside-triphosphatase activity; nucleotide binding
Essex	10	GLYMA_01G204200	1.02708	0.000215737	GO:0005985 GO:0006468 GO:0006636 GO:0006970 GO:0009414 GO:0009651 GO:0009737 GO:0009738 GO:0010118 GO:0010119 GO:0019432 GO:0040007 GO:0042742 GO:0042744 GO:0048366 GO:2000377	abscisic acid mediated signaling pathway; defense response to bacterium; growth; hydrogen peroxide catabolic process; leaf development; protein phosphorylation; regulation of reactive oxygen species metabolic process; regulation of stomatal movement; response to abscisic acid stimulus; response to osmotic stress; response to salt stress; response to water deprivation; stomatal movement; sucrose m…	GO:0004672 GO:0004674 GO:0004713 GO:0005515 GO:0005524 GO:0009931 GO:0016301 GO:0016772	ATP binding; calcium-dependent protein serine/threonine kinase activity; kinase activity; protein binding; protein kinase activity; protein serine/threonine kinase activity; protein tyrosine kinase activity; transferase activity, transferring phosphorus-containing groups
Essex	10	GLYMA_01G204400	6.0744	4.91038e-08	GO:0006612 GO:0007165 GO:0009414 GO:0009611 GO:0009620 GO:0009695 GO:0009723 GO:0009733 GO:0009738 GO:0009753 GO:0009863 GO:0009867 GO:0010363 GO:0042538 GO:0043069	abscisic acid mediated signaling pathway; hyperosmotic salinity response; jasmonic acid biosynthetic process; jasmonic acid mediated signaling pathway; negative regulation of programmed cell death; protein targeting to membrane; regulation of plant-type hypersensitive response; response to auxin stimulus; response to ethylene stimulus; response to fungus; response to jasmonic acid stimulus; respo…	GO:0005515	protein binding
Essex	10	GLYMA_01G204800	1.42513	0.000945844	GO:0009826 GO:0009828 GO:0019953	plant-type cell wall loosening; sexual reproduction; unidimensional cell growth
Essex	10	GLYMA_01G211900	1.35784	7.36933e-06	GO:0006468 GO:0007169	protein phosphorylation; transmembrane receptor protein tyrosine kinase signaling pathway	GO:0004672 GO:0004674 GO:0005524 GO:0016772	ATP binding; protein kinase activity; protein serine/threonine kinase activity; transferase activity, transferring phosphorus-containing groups
Essex	10	GLYMA_01G215700	1.10246	0.00191147	GO:0006306 GO:0006342 GO:0006346 GO:0006351 GO:0006354 GO:0007267 GO:0009616 GO:0010267 GO:0010495 GO:0016246 GO:0016569 GO:0030422 GO:0031047 GO:0031048 GO:0035196 GO:0051567	DNA-dependent transcription, elongation; DNA methylation; RNA interference; cell-cell signaling; chromatin silencing; chromatin silencing by small RNA; covalent chromatin modification; gene silencing by RNA; histone H3-K9 methylation; long-distance posttranscriptional gene silencing; methylation-dependent chromatin silencing; production of miRNAs involved in gene silencing by miRNA; production of…	GO:0003677 GO:0003899 GO:0005515	DNA-directed RNA polymerase activity; DNA binding; protein binding
Essex	10	GLYMA_01G217200	1.19972	0.000966093	GO:0009739	response to gibberellin stimulus	GO:0005516	calmodulin binding
Essex	10	GLYMA_01G221100	-1.2651	0.00208074	GO:0008150	biological process	GO:0003674	molecular function
Essex	10	GLYMA_01G241200	1.21833	0.0021142	GO:0008150	biological process	GO:0003674	molecular function
Essex	10	GLYMA_02G005200	1.18827	0.00469149	GO:0019288	isopentenyl diphosphate biosynthetic process, mevalonate-independent pathway	GO:0004033	aldo-keto reductase (NADP) activity
Essex	10	GLYMA_02G009300	-1.48317	0.00358771	GO:0005975	carbohydrate metabolic process	GO:0004650	polygalacturonase activity
Essex	10	GLYMA_02G018600	-1.07438	0.00405187	GO:0009451 GO:0043412	RNA modification; macromolecule modification	GO:0003824 GO:0016740 GO:0051536 GO:0051539	4 iron, 4 sulfur cluster binding; catalytic activity; iron-sulfur cluster binding; transferase activity
Essex	10	GLYMA_02G021400	1.14395	0.00138691	GO:0006499	N-terminal protein myristoylation	GO:0005515 GO:0043424	protein binding; protein histidine kinase binding
Essex	10	GLYMA_02G029400	1.43364	0.00342616	GO:0006355	regulation of transcription, DNA-dependent	GO:0003700 GO:0008270	sequence-specific DNA binding transcription factor activity; zinc ion binding
Essex	10	GLYMA_02G040700	2.67066	7.90508e-08	GO:0006810 GO:0006839 GO:0010200 GO:0015992	mitochondrial transport; proton transport; response to chitin; transport	GO:0005310 GO:0017077	dicarboxylic acid transmembrane transporter activity; oxidative phosphorylation uncoupler activity
Essex	10	GLYMA_02G041900	-2.13384	1.48233e-05	GO:0006564 GO:0008152 GO:0009627 GO:0034976	L-serine biosynthetic process; metabolic process; response to endoplasmic reticulum stress; systemic acquired resistance	GO:0003824 GO:0004648 GO:0030170	O-phospho-L-serine:2-oxoglutarate aminotransferase activity; catalytic activity; pyridoxal phosphate binding
Essex	10	GLYMA_02G047400	1.41568	0.000864102	GO:0009664 GO:0010075 GO:0042545 GO:0048653 GO:0051707	anther development; cell wall modification; plant-type cell wall organization; regulation of meristem growth; response to other organism	GO:0003674	molecular function
PI561310	10	GLYMA_02G054200	9.4827	9.14892e-10	GO:0006612 GO:0007165 GO:0009414 GO:0009611 GO:0009620 GO:0009694 GO:0009695 GO:0009723 GO:0009733 GO:0009738 GO:0009753 GO:0009863 GO:0009867 GO:0010363 GO:0042538	abscisic acid mediated signaling pathway; hyperosmotic salinity response; jasmonic acid biosynthetic process; jasmonic acid mediated signaling pathway; jasmonic acid metabolic process; protein targeting to membrane; regulation of plant-type hypersensitive response; response to auxin stimulus; response to ethylene stimulus; response to fungus; response to jasmonic acid stimulus; response to water …	GO:0008168 GO:0030795	jasmonate O-methyltransferase activity; methyltransferase activity
Essex	10	GLYMA_02G062100	-1.2439	0.00552252	GO:0008104	protein localization
Essex	10	GLYMA_02G063500	1.35908	0.0044935	GO:0009627 GO:0009696 GO:0009817	defense response to fungus, incompatible interaction; salicylic acid metabolic process; systemic acquired resistance	GO:0016788 GO:0080030 GO:0080031 GO:0080032	hydrolase activity, acting on ester bonds; methyl indole-3-acetate esterase activity; methyl jasmonate esterase activity; methyl salicylate esterase activity
Essex	10	GLYMA_02G075100	-1.06843	0.00671403	GO:0009915 GO:0015770 GO:0055085	phloem sucrose loading; sucrose transport; transmembrane transport	GO:0005351 GO:0008506 GO:0008515 GO:0015144	carbohydrate transmembrane transporter activity; sucrose:hydrogen symporter activity; sucrose transmembrane transporter activity; sugar:hydrogen symporter activity
Essex	10	GLYMA_02G090700	-1.55495	0.00772569
Essex	10	GLYMA_02G091800	-1.40296	0.00165343	GO:0008150	biological process
Essex	10	GLYMA_02G107200	-1.03483	0.0055517	GO:0006412	translation	GO:0003735	structural constituent of ribosome
Essex	10	GLYMA_02G109100	1.45228	0.00681595	GO:0006949 GO:0009664 GO:0009739 GO:0009826 GO:0009828 GO:0010114 GO:0010119	plant-type cell wall loosening; plant-type cell wall organization; regulation of stomatal movement; response to gibberellin stimulus; response to red light; syncytium formation; unidimensional cell growth
Essex	10	GLYMA_02G122000	1.26325	0.0044935	GO:0000902 GO:0006007 GO:0006096 GO:0006468 GO:0006833 GO:0006972 GO:0007030 GO:0009266 GO:0009651 GO:0009791 GO:0010193 GO:0010483 GO:0016049 GO:0030244 GO:0046686 GO:0046777 GO:0048193 GO:0048767 GO:0050832	Golgi organization; Golgi vesicle transport; cell growth; cell morphogenesis; cellulose biosynthetic process; defense response to fungus; glucose catabolic process; glycolysis; hyperosmotic response; pollen tube reception; post-embryonic development; protein autophosphorylation; protein phosphorylation; response to cadmium ion; response to ozone; response to salt stress; response to temperature s…	GO:0004672 GO:0004674 GO:0005524 GO:0016301 GO:0016772	ATP binding; kinase activity; protein kinase activity; protein serine/threonine kinase activity; transferase activity, transferring phosphorus-containing groups
Essex	10	GLYMA_02G123000	1.57266	0.0065956	GO:0006508	proteolysis	GO:0008233 GO:0008236	peptidase activity; serine-type peptidase activity
Essex	10	GLYMA_02G125600	1.78799	0.00140368	GO:0009733 GO:0009741 GO:0010583	response to auxin stimulus; response to brassinosteroid stimulus; response to cyclopentenone	GO:0003674	molecular function
Essex	10	GLYMA_02G128800	1.34068	0.0069348	GO:0008150	biological process	GO:0003674	molecular function
Essex	10	GLYMA_02G135900	-1.49005	0.000664364	GO:0000023 GO:0019252 GO:0043085 GO:0055114	maltose metabolic process; oxidation-reduction process; positive regulation of catalytic activity; starch biosynthetic process	GO:0005506 GO:0016491 GO:0016706	iron ion binding; oxidoreductase activity; oxidoreductase activity, acting on paired donors, with incorporation or reduction of molecular oxygen, 2-oxoglutarate as one donor, and incorporation of one atom each of oxygen into both donors
Essex	10	GLYMA_02G136000	-1.14549	0.0055719	GO:0006612 GO:0009813 GO:0009963 GO:0010363 GO:0030003 GO:0055114 GO:0070838	cellular cation homeostasis; divalent metal ion transport; flavonoid biosynthetic process; oxidation-reduction process; positive regulation of flavonoid biosynthetic process; protein targeting to membrane; regulation of plant-type hypersensitive response	GO:0005506 GO:0016491 GO:0016706 GO:0045431	flavonol synthase activity; iron ion binding; oxidoreductase activity; oxidoreductase activity, acting on paired donors, with incorporation or reduction of molecular oxygen, 2-oxoglutarate as one donor, and incorporation of one atom each of oxygen into both donors
Essex	10	GLYMA_02G149000	-1.28671	0.000503669	GO:0048367	shoot system development	GO:0003674	molecular function
Essex	10	GLYMA_02G149900	-1.91485	0.000445426	GO:0055114 GO:0080167	oxidation-reduction process; response to karrikin	GO:0016491 GO:0016706	oxidoreductase activity; oxidoreductase activity, acting on paired donors, with incorporation or reduction of molecular oxygen, 2-oxoglutarate as one donor, and incorporation of one atom each of oxygen into both donors
Essex	10	GLYMA_02G159200	1.9327	0.000157693	GO:0008152	metabolic process	GO:0000166 GO:0016491	nucleotide binding; oxidoreductase activity
Essex	10	GLYMA_02G188300	-3.9405	1.15424e-06	GO:0009414 GO:0010148	response to water deprivation; transpiration	GO:0000166 GO:0005524 GO:0016887 GO:0017111 GO:0042626	ATP binding; ATPase activity; ATPase activity, coupled to transmembrane movement of substances; nucleoside-triphosphatase activity; nucleotide binding
Essex	10	GLYMA_02G205000	1.34602	0.000341156	GO:0008150	biological process	GO:0003676 GO:0008270	nucleic acid binding; zinc ion binding
Essex	10	GLYMA_02G210700	1.12413	0.00616688	GO:0006826 GO:0010106 GO:0010167 GO:0010413 GO:0015706 GO:0045492	cellular response to iron ion starvation; glucuronoxylan metabolic process; iron ion transport; nitrate transport; response to nitrate; xylan biosynthetic process	GO:0008270	zinc ion binding
Essex	10	GLYMA_02G236800	1.23021	0.00105342	GO:0006355 GO:0042991 GO:0048366	leaf development; regulation of transcription, DNA-dependent; transcription factor import into nucleus	GO:0003677 GO:0003700 GO:0005515	DNA binding; protein binding; sequence-specific DNA binding transcription factor activity
Essex	10	GLYMA_02G241400	-1.17721	0.00135574	GO:0000041 GO:0006536 GO:0010167 GO:0010359 GO:0015706 GO:0019752 GO:0046686 GO:0048767	carboxylic acid metabolic process; glutamate metabolic process; nitrate transport; regulation of anion channel activity; response to cadmium ion; response to nitrate; root hair elongation; transition metal ion transport	GO:0003824 GO:0004351 GO:0005516 GO:0016831 GO:0030170	calmodulin binding; carboxy-lyase activity; catalytic activity; glutamate decarboxylase activity; pyridoxal phosphate binding
Essex	10	GLYMA_02G257700	1.38254	0.00445801	GO:0055114	oxidation-reduction process	GO:0005506 GO:0016491 GO:0016706	iron ion binding; oxidoreductase activity; oxidoreductase activity, acting on paired donors, with incorporation or reduction of molecular oxygen, 2-oxoglutarate as one donor, and incorporation of one atom each of oxygen into both donors
Essex	10	GLYMA_02G259300	1.46121	0.00538849	GO:0006979 GO:0055114	oxidation-reduction process; response to oxidative stress	GO:0004601 GO:0005515 GO:0020037	heme binding; peroxidase activity; protein binding
Essex	10	GLYMA_02G259700	-2.47073	0.000331096	GO:0001666	response to hypoxia	GO:0003674	molecular function
Essex	10	GLYMA_02G284100	1.04305	4.09218e-05	GO:0006952 GO:0007165	defense response; signal transduction	GO:0043531	ADP binding
Essex	10	GLYMA_02G288600	1.26901	1.47267e-05	GO:0006468 GO:0007169	protein phosphorylation; transmembrane receptor protein tyrosine kinase signaling pathway	GO:0004672 GO:0004674 GO:0004713 GO:0005524 GO:0016301 GO:0016772	ATP binding; kinase activity; protein kinase activity; protein serine/threonine kinase activity; protein tyrosine kinase activity; transferase activity, transferring phosphorus-containing groups
Essex	10	GLYMA_02G296500	1.18547	0.00485198	GO:0008150	biological process	GO:0005516	calmodulin binding
Essex	10	GLYMA_02G297700	1.07563	0.00689346	GO:0006355	regulation of transcription, DNA-dependent	GO:0003700	sequence-specific DNA binding transcription factor activity
Essex	10	GLYMA_02G298000	1.25814	0.000887618	GO:0008150	biological process	GO:0000166 GO:0003676 GO:0003723 GO:0008270	RNA binding; nucleic acid binding; nucleotide binding; zinc ion binding
Essex	10	GLYMA_03G001600	-1.27563	0.00973176			GO:0003993	acid phosphatase activity
Essex	10	GLYMA_03G002300	3.44613	0.0018273	GO:0006355 GO:0052542	defense response by callose deposition; regulation of transcription, DNA-dependent	GO:0003700 GO:0043565	sequence-specific DNA binding; sequence-specific DNA binding transcription factor activity
Essex	10	GLYMA_03G006900	-1.29024	0.00011692	GO:0006499 GO:0022900 GO:0042732 GO:0055114	D-xylose metabolic process; N-terminal protein myristoylation; electron transport chain; oxidation-reduction process	GO:0004128 GO:0016491	cytochrome-b5 reductase activity, acting on NAD(P)H; oxidoreductase activity
Essex	10	GLYMA_03G008800	-1.8507	0.00432529	GO:0006468 GO:0016567	protein phosphorylation; protein ubiquitination	GO:0004672 GO:0004674 GO:0004842 GO:0005524 GO:0016301 GO:0016772	ATP binding; kinase activity; protein kinase activity; protein serine/threonine kinase activity; transferase activity, transferring phosphorus-containing groups; ubiquitin-protein ligase activity
Essex	10	GLYMA_03G026000	-2.07982	0.00131575	GO:0008150	biological process	GO:0003674	molecular function
Essex	10	GLYMA_03G040100	6.77941	1.04735e-05	GO:0006869	lipid transport	GO:0005516 GO:0008289	calmodulin binding; lipid binding
Essex	10	GLYMA_03G042400	-1.22777	0.00612106	GO:0000041 GO:0006824 GO:0006826 GO:0010106 GO:0010167 GO:0015675 GO:0015706 GO:0034755 GO:0055068	cellular response to iron ion starvation; cobalt ion homeostasis; cobalt ion transport; iron ion transmembrane transport; iron ion transport; nickel cation transport; nitrate transport; response to nitrate; transition metal ion transport	GO:0005381 GO:0015087 GO:0015099	cobalt ion transmembrane transporter activity; iron ion transmembrane transporter activity; nickel cation transmembrane transporter activity
Essex	10	GLYMA_03G053100	1.34754	0.00452138	GO:0006952 GO:0007165	defense response; signal transduction	GO:0043531	ADP binding
Essex	10	GLYMA_03G068200	3.81322	0.00122878	GO:0009414	response to water deprivation	GO:0004866 GO:0030414	endopeptidase inhibitor activity; peptidase inhibitor activity
Essex	10	GLYMA_03G111700	6.03034	0.000157693	GO:0002679 GO:0006355 GO:0006612 GO:0007165 GO:0009414 GO:0009723 GO:0009733 GO:0009737 GO:0009738 GO:0009753 GO:0009863 GO:0009867 GO:0009873 GO:0010200 GO:0010363 GO:0035556 GO:0042538 GO:0043069	abscisic acid mediated signaling pathway; ethylene mediated signaling pathway; hyperosmotic salinity response; intracellular signal transduction; jasmonic acid mediated signaling pathway; negative regulation of programmed cell death; protein targeting to membrane; regulation of plant-type hypersensitive response; regulation of transcription, DNA-dependent; respiratory burst involved in defense re…	GO:0003677 GO:0003700	DNA binding; sequence-specific DNA binding transcription factor activity
Essex	10	GLYMA_03G130400	-1.71374	0.0013205	GO:0006355 GO:0010106 GO:0055072	cellular response to iron ion starvation; iron ion homeostasis; regulation of transcription, DNA-dependent	GO:0003677 GO:0003700 GO:0005515	DNA binding; protein binding; sequence-specific DNA binding transcription factor activity
Essex	10	GLYMA_03G130500	-1.38218	0.00589011
Essex	10	GLYMA_03G145800	-1.17422	0.00310047	GO:0006355	regulation of transcription, DNA-dependent	GO:0003677 GO:0003700 GO:0043565	DNA binding; sequence-specific DNA binding; sequence-specific DNA binding transcription factor activity
Essex	10	GLYMA_03G159800	1.66408	4.09218e-05	GO:0006355 GO:0009414 GO:0009737 GO:0010105 GO:0042538 GO:0045892	hyperosmotic salinity response; negative regulation of ethylene mediated signaling pathway; negative regulation of transcription, DNA-dependent; regulation of transcription, DNA-dependent; response to abscisic acid stimulus; response to water deprivation	GO:0003677 GO:0003700 GO:0005515	DNA binding; protein binding; sequence-specific DNA binding transcription factor activity
Essex	10	GLYMA_03G168000	-1.31009	0.00588226	GO:0000165 GO:0006612 GO:0006855 GO:0007165 GO:0009414 GO:0009595 GO:0009697 GO:0009723 GO:0009733 GO:0009737 GO:0009738 GO:0009751 GO:0009753 GO:0009862 GO:0009867 GO:0010193 GO:0010200 GO:0010310 GO:0010363 GO:0015692 GO:0031348 GO:0042538 GO:0042742 GO:0043069 GO:0043900 GO:0046865 GO:0050832 GO:0080168	MAPK cascade; abscisic acid mediated signaling pathway; abscisic acid transport; defense response to bacterium; defense response to fungus; detection of biotic stimulus; drug transmembrane transport; hyperosmotic salinity response; jasmonic acid mediated signaling pathway; lead ion transport; negative regulation of defense response; negative regulation of programmed cell death; protein targeting …	GO:0000166 GO:0005524 GO:0016887 GO:0017111 GO:0042626	ATP binding; ATPase activity; ATPase activity, coupled to transmembrane movement of substances; nucleoside-triphosphatase activity; nucleotide binding
Essex	10	GLYMA_03G174000	-1.451	0.00124331
Essex	10	GLYMA_03G181700	-1.21209	0.00671262	GO:0006559 GO:0006598 GO:0006952 GO:0006979 GO:0009058 GO:0009555 GO:0009611 GO:0009698 GO:0009699 GO:0009805 GO:0009819 GO:0009963 GO:0010224 GO:0042398 GO:0046244 GO:0046274 GO:0080167	L-phenylalanine catabolic process; biosynthetic process; cellular modified amino acid biosynthetic process; coumarin biosynthetic process; defense response; drought recovery; lignin catabolic process; phenylpropanoid biosynthetic process; phenylpropanoid metabolic process; pollen development; polyamine catabolic process; positive regulation of flavonoid biosynthetic process; response to UV-B; res…	GO:0003824 GO:0016841 GO:0045548	ammonia-lyase activity; catalytic activity; phenylalanine ammonia-lyase activity
Essex	10	GLYMA_03G183300	-1.27154	0.00578956	GO:0010200 GO:0030001	metal ion transport; response to chitin	GO:0046872	metal ion binding
Essex	10	GLYMA_03G189100	-1.22446	0.00946625
Essex	10	GLYMA_03G195300	-1.75652	0.000752129	GO:0009744 GO:0009813 GO:0010224 GO:0080167	flavonoid biosynthetic process; response to UV-B; response to karrikin; response to sucrose stimulus	GO:0003674	molecular function
Essex	10	GLYMA_03G202600	3.93665	0.00011692	GO:0002679 GO:0006865 GO:0006952 GO:0009414 GO:0010200 GO:0015824 GO:0016567 GO:0051865	amino acid transport; defense response; proline transport; protein autoubiquitination; protein ubiquitination; respiratory burst involved in defense response; response to chitin; response to water deprivation	GO:0004842	ubiquitin-protein ligase activity
Essex	10	GLYMA_03G216300	-1.07834	0.000544484	GO:0001666 GO:0005982 GO:0005985 GO:0005986 GO:0009414 GO:0010431 GO:0010555 GO:0019375	galactolipid biosynthetic process; response to hypoxia; response to mannitol stimulus; response to water deprivation; seed maturation; starch metabolic process; sucrose biosynthetic process; sucrose metabolic process	GO:0008194 GO:0016157 GO:0016757	UDP-glycosyltransferase activity; sucrose synthase activity; transferase activity, transferring glycosyl groups
Essex	10	GLYMA_03G218700	1.24795	0.00357477	GO:0005975 GO:0046685	carbohydrate metabolic process; response to arsenic-containing substance	GO:0004553	hydrolase activity, hydrolyzing O-glycosyl compounds
Essex	10	GLYMA_03G226800	-1.57307	0.00327708	GO:0055114	oxidation-reduction process	GO:0005506 GO:0009055 GO:0016705 GO:0019825 GO:0020037	electron carrier activity; heme binding; iron ion binding; oxidoreductase activity, acting on paired donors, with incorporation or reduction of molecular oxygen; oxygen binding
Essex	10	GLYMA_03G236300	1.22075	0.0047606	GO:0006826 GO:0006952 GO:0009408 GO:0009845 GO:0010106 GO:0010167 GO:0015706 GO:0055114	cellular response to iron ion starvation; defense response; iron ion transport; nitrate transport; oxidation-reduction process; response to heat; response to nitrate; seed germination	GO:0004601 GO:0005506 GO:0005509 GO:0009055 GO:0016174 GO:0016491 GO:0050660 GO:0050664	NAD(P)H oxidase activity; calcium ion binding; electron carrier activity; flavin adenine dinucleotide binding; iron ion binding; oxidoreductase activity; oxidoreductase activity, acting on NAD(P)H, oxygen as acceptor; peroxidase activity
Essex	10	GLYMA_04G013100	-1.1548	0.00381256	GO:0000165 GO:0006355 GO:0006612 GO:0007154 GO:0009409 GO:0009617 GO:0009723 GO:0009737 GO:0009738 GO:0009788 GO:0009817 GO:0009845 GO:0009862 GO:0009863 GO:0009867 GO:0009887 GO:0009991 GO:0010154 GO:0010200 GO:0010310 GO:0010363 GO:0030968 GO:0031348 GO:0035304 GO:0042744 GO:0043069 GO:0048193 GO:0048364 GO:0048527 GO:0050832 GO:0051707 GO:0072593	Golgi vesicle transport; MAPK cascade; abscisic acid mediated signaling pathway; cell communication; defense response to fungus; defense response to fungus, incompatible interaction; endoplasmic reticulum unfolded protein response; fruit development; hydrogen peroxide catabolic process; jasmonic acid mediated signaling pathway; lateral root development; negative regulation of abscisic acid mediat…	GO:0000166 GO:0003924 GO:0005515	GTPase activity; nucleotide binding; protein binding
Essex	10	GLYMA_04G013800	2.44894	0.000864102	GO:0006612 GO:0007165 GO:0009414 GO:0009611 GO:0009620 GO:0009695 GO:0009723 GO:0009733 GO:0009738 GO:0009753 GO:0009863 GO:0009867 GO:0010363 GO:0042538 GO:0043069	abscisic acid mediated signaling pathway; hyperosmotic salinity response; jasmonic acid biosynthetic process; jasmonic acid mediated signaling pathway; negative regulation of programmed cell death; protein targeting to membrane; regulation of plant-type hypersensitive response; response to auxin stimulus; response to ethylene stimulus; response to fungus; response to jasmonic acid stimulus; respo…	GO:0005515	protein binding
Essex	10	GLYMA_04G021200	1.57148	1.04768e-05	GO:0016567	protein ubiquitination	GO:0004842 GO:0008270	ubiquitin-protein ligase activity; zinc ion binding
Essex	10	GLYMA_04G022100	1.16652	0.000972993	GO:0006355 GO:0009410 GO:0009648 GO:0009909 GO:0009911 GO:0030968 GO:0045893 GO:0048573	endoplasmic reticulum unfolded protein response; photoperiodism; photoperiodism, flowering; positive regulation of flower development; positive regulation of transcription, DNA-dependent; regulation of flower development; regulation of transcription, DNA-dependent; response to xenobiotic stimulus	GO:0003677 GO:0003700 GO:0005515 GO:0043565 GO:0046983	DNA binding; protein binding; protein dimerization activity; sequence-specific DNA binding; sequence-specific DNA binding transcription factor activity
Essex	10	GLYMA_04G023500	-1.34593	9.90911e-05	GO:0008150 GO:0009860	biological process; pollen tube growth	GO:0003674	molecular function
Essex	10	GLYMA_04G027300	1.85105	0.00011692	GO:0006873 GO:0055085	cellular ion homeostasis; transmembrane transport	GO:0005215	transporter activity
Essex	10	GLYMA_04G027400	1.23397	0.00843274	GO:0007389 GO:0048438 GO:0048439 GO:0048467	floral whorl development; flower morphogenesis; gynoecium development; pattern specification process	GO:0003674	molecular function
Essex	10	GLYMA_04G028000	1.3492	0.00807884	GO:0006857 GO:0009860 GO:0042938	dipeptide transport; oligopeptide transport; pollen tube growth	GO:0005215 GO:0042936	dipeptide transporter activity; transporter activity
Essex	10	GLYMA_04G040100	-1.18961	0.00119003
Essex	10	GLYMA_04G047900	1.23708	0.00082994	GO:0006306 GO:0006346 GO:0006355 GO:0007276 GO:0009855 GO:0009887 GO:0009944 GO:0009965 GO:0010014 GO:0010051 GO:0010073 GO:0010089 GO:0010492 GO:0016246 GO:0031047 GO:0042127 GO:0044036 GO:0048439 GO:0048519	DNA methylation; RNA interference; cell wall macromolecule metabolic process; determination of bilateral symmetry; flower morphogenesis; gamete generation; gene silencing by RNA; leaf morphogenesis; maintenance of shoot apical meristem identity; meristem initiation; meristem maintenance; methylation-dependent chromatin silencing; negative regulation of biological process; organ morphogenesis; pol…	GO:0003677 GO:0003700	DNA binding; sequence-specific DNA binding transcription factor activity
Essex	10	GLYMA_04G048200	1.32887	0.00140368	GO:0008152 GO:0016126 GO:0019745 GO:0055114	metabolic process; oxidation-reduction process; pentacyclic triterpenoid biosynthetic process; sterol biosynthetic process	GO:0004506 GO:0009055 GO:0016491 GO:0050660	electron carrier activity; flavin adenine dinucleotide binding; oxidoreductase activity; squalene monooxygenase activity
Essex	10	GLYMA_04G048300	1.14374	0.00339927	GO:0000271 GO:0008152 GO:0009228 GO:0009414 GO:0016126 GO:0016132 GO:0019745 GO:0055114	brassinosteroid biosynthetic process; metabolic process; oxidation-reduction process; pentacyclic triterpenoid biosynthetic process; polysaccharide biosynthetic process; response to water deprivation; sterol biosynthetic process; thiamine biosynthetic process	GO:0004506 GO:0016491 GO:0050660	flavin adenine dinucleotide binding; oxidoreductase activity; squalene monooxygenase activity
Essex	10	GLYMA_04G048600	1.28533	0.00138691	GO:0010394 GO:0045488	homogalacturonan metabolic process; pectin metabolic process	GO:0003674	molecular function
Essex	10	GLYMA_04G065800	1.88747	4.29534e-05	GO:0006168 GO:0009061 GO:0009116 GO:0009117	adenine salvage; anaerobic respiration; nucleoside metabolic process; nucleotide metabolic process	GO:0003999	adenine phosphoribosyltransferase activity
Essex	10	GLYMA_04G068500	1.01653	0.00722734			GO:0004091 GO:0016787	carboxylesterase activity; hydrolase activity
Essex	10	GLYMA_04G069500	1.94731	0.00279661	GO:0006820 GO:0046713 GO:0080029	anion transport; borate transport; cellular response to boron-containing substance levels	GO:0005452 GO:0015301 GO:0080139	anion:anion antiporter activity; borate efflux transmembrane transporter activity; inorganic anion exchanger activity
Essex	10	GLYMA_04G071000	-2.31349	0.000659018	GO:0009639 GO:0009686 GO:0009739 GO:0009740 GO:0010114 GO:0055114	gibberellic acid mediated signaling pathway; gibberellin biosynthetic process; oxidation-reduction process; response to gibberellin stimulus; response to red light; response to red or far red light	GO:0005506 GO:0008134 GO:0016491 GO:0016706 GO:0016707	gibberellin 3-beta-dioxygenase activity; iron ion binding; oxidoreductase activity; oxidoreductase activity, acting on paired donors, with incorporation or reduction of molecular oxygen, 2-oxoglutarate as one donor, and incorporation of one atom each of oxygen into both donors; transcription factor binding
Essex	10	GLYMA_04G086300	1.38871	0.00875914	GO:0006094 GO:0006108 GO:0006499 GO:0007010 GO:0009827 GO:0009860 GO:0010498 GO:0051260 GO:0055114	N-terminal protein myristoylation; cytoskeleton organization; gluconeogenesis; malate metabolic process; oxidation-reduction process; plant-type cell wall modification; pollen tube growth; proteasomal protein catabolic process; protein homooligomerization	GO:0000166 GO:0004470 GO:0004473 GO:0016491 GO:0016616 GO:0016619 GO:0016652 GO:0046872 GO:0051287	NAD binding; malate dehydrogenase (oxaloacetate-decarboxylating) (NADP+) activity; malate dehydrogenase (oxaloacetate-decarboxylating) activity; malic enzyme activity; metal ion binding; nucleotide binding; oxidoreductase activity; oxidoreductase activity, acting on NAD(P)H, NAD(P) as acceptor; oxidoreductase activity, acting on the CH-OH group of donors, NAD or NADP as acceptor
Essex	10	GLYMA_04G092800	-1.05181	0.0039975	GO:0000278 GO:0009744 GO:0010089 GO:0010440 GO:0042023 GO:0044036 GO:0045736 GO:0051726	DNA endoreduplication; cell wall macromolecule metabolic process; mitotic cell cycle; negative regulation of cyclin-dependent protein serine/threonine kinase activity; regulation of cell cycle; response to sucrose stimulus; stomatal lineage progression; xylem development	GO:0005515 GO:0016538	cyclin-dependent protein serine/threonine kinase regulator activity; protein binding
Essex	10	GLYMA_04G099300	1.08791	0.00669732	GO:0008150	biological process	GO:0016757	transferase activity, transferring glycosyl groups
Essex	10	GLYMA_04G108500	1.66004	0.00722734	GO:0006457 GO:0009408 GO:0009644 GO:0034976 GO:0042542	protein folding; response to endoplasmic reticulum stress; response to heat; response to high light intensity; response to hydrogen peroxide
Essex	10	GLYMA_04G125700	-1.24239	0.00269431	GO:0006355 GO:0009686 GO:0009740 GO:0009789 GO:0043068 GO:0045893 GO:0045926 GO:0048235	gibberellic acid mediated signaling pathway; gibberellin biosynthetic process; negative regulation of growth; pollen sperm cell differentiation; positive regulation of abscisic acid mediated signaling pathway; positive regulation of programmed cell death; positive regulation of transcription, DNA-dependent; regulation of transcription, DNA-dependent	GO:0003677 GO:0003700	DNA binding; sequence-specific DNA binding transcription factor activity
Essex	10	GLYMA_04G137200	3.63753	0.00115101
Essex	10	GLYMA_04G141400	-1.00505	0.00092812	GO:0008150	biological process	GO:0003674	molecular function
Essex	10	GLYMA_04G147000	-1.11565	0.00999626	GO:0006511 GO:0009723 GO:0010105 GO:0042752	negative regulation of ethylene mediated signaling pathway; regulation of circadian rhythm; response to ethylene stimulus; ubiquitin-dependent protein catabolic process	GO:0004842 GO:0005515	protein binding; ubiquitin-protein ligase activity
Essex	10	GLYMA_04G150400	-1.09841	0.000961016	GO:0006826 GO:0008150 GO:0010106 GO:0010167 GO:0015706	biological process; cellular response to iron ion starvation; iron ion transport; nitrate transport; response to nitrate	GO:0003674	molecular function
Essex	10	GLYMA_04G153800	-2.10993	5.371e-05
Essex	10	GLYMA_04G167500	1.21731	0.00938418	GO:0006662 GO:0045454	cell redox homeostasis; glycerol ether metabolic process	GO:0009055 GO:0015035 GO:0016671	electron carrier activity; oxidoreductase activity, acting on a sulfur group of donors, disulfide as acceptor; protein disulfide oxidoreductase activity
Essex	10	GLYMA_04G168300	-1.36984	0.000972993	GO:0006355	regulation of transcription, DNA-dependent	GO:0003677 GO:0003700 GO:0005515 GO:0008270	DNA binding; protein binding; sequence-specific DNA binding transcription factor activity; zinc ion binding
Essex	10	GLYMA_04G177900	1.21352	0.00183809	GO:0000160 GO:0006355 GO:0007623 GO:0009735 GO:0009736	circadian rhythm; cytokinin mediated signaling pathway; phosphorelay signal transduction system; regulation of transcription, DNA-dependent; response to cytokinin stimulus	GO:0000156 GO:0005515	phosphorelay response regulator activity; protein binding
Essex	10	GLYMA_04G183100	-1.14864	0.00701673	GO:0009651 GO:0010200 GO:0072593	reactive oxygen species metabolic process; response to chitin; response to salt stress	GO:0003950	NAD+ ADP-ribosyltransferase activity
Essex	10	GLYMA_04G206200	3.66278	0.00119003
Essex	10	GLYMA_04G212000	-1.11937	0.00750574	GO:0006355 GO:0007275 GO:0010089 GO:0043067 GO:0048367	multicellular organismal development; regulation of programmed cell death; regulation of transcription, DNA-dependent; shoot system development; xylem development	GO:0003677 GO:0003700	DNA binding; sequence-specific DNA binding transcription factor activity
Essex	10	GLYMA_04G214600	1.20664	0.0055719	GO:0006275 GO:0006355 GO:0009294 GO:0009555 GO:0051726 GO:0070734	DNA mediated transformation; histone H3-K27 methylation; pollen development; regulation of DNA replication; regulation of cell cycle; regulation of transcription, DNA-dependent	GO:0003677 GO:0005515 GO:0008270 GO:0046976	DNA binding; histone methyltransferase activity (H3-K27 specific); protein binding; zinc ion binding
Essex	10	GLYMA_04G219200	1.13042	0.00664746	GO:0006744 GO:0019632	shikimate metabolic process; ubiquinone biosynthetic process	GO:0004765 GO:0005524	ATP binding; shikimate kinase activity
Essex	10	GLYMA_04G223300	1.44519	0.000887618	GO:0000165 GO:0001666 GO:0002679 GO:0006355 GO:0006612 GO:0006944 GO:0009409 GO:0009595 GO:0009617 GO:0009625 GO:0009627 GO:0009697 GO:0009751 GO:0009753 GO:0009759 GO:0009814 GO:0009862 GO:0009863 GO:0009864 GO:0009867 GO:0010120 GO:0010200 GO:0010310 GO:0010363 GO:0019684 GO:0031347 GO:0031348 GO:0035304 GO:0042742 GO:0043069 GO:0043900 GO:0045088 GO:0045892 GO:0050832 GO:0051707 GO:1900056	MAPK cascade; camalexin biosynthetic process; cellular membrane fusion; defense response, incompatible interaction; defense response to bacterium; defense response to fungus; detection of biotic stimulus; indole glucosinolate biosynthetic process; induced systemic resistance, jasmonic acid mediated signaling pathway; jasmonic acid mediated signaling pathway; negative regulation of defense respons…	GO:0003700 GO:0005515 GO:0043565	protein binding; sequence-specific DNA binding; sequence-specific DNA binding transcription factor activity
Essex	10	GLYMA_04G227900	3.41424	0.000156594	GO:0000165 GO:0001666 GO:0006612 GO:0009595 GO:0009617 GO:0009620 GO:0009627 GO:0009697 GO:0009813 GO:0009862 GO:0009867 GO:0010200 GO:0010310 GO:0010363 GO:0031347 GO:0031348 GO:0034976 GO:0042742 GO:0043900 GO:0045087 GO:0050832 GO:0055114	MAPK cascade; defense response to bacterium; defense response to fungus; detection of biotic stimulus; flavonoid biosynthetic process; innate immune response; jasmonic acid mediated signaling pathway; negative regulation of defense response; oxidation-reduction process; protein targeting to membrane; regulation of defense response; regulation of hydrogen peroxide metabolic process; regulation of …	GO:0016491 GO:0016706	oxidoreductase activity; oxidoreductase activity, acting on paired donors, with incorporation or reduction of molecular oxygen, 2-oxoglutarate as one donor, and incorporation of one atom each of oxygen into both donors
Essex	10	GLYMA_04G236600	-1.38706	0.00158904	GO:0006468	protein phosphorylation	GO:0004672 GO:0005198 GO:0005524 GO:0016301 GO:0016772	ATP binding; kinase activity; protein kinase activity; structural molecule activity; transferase activity, transferring phosphorus-containing groups
Essex	10	GLYMA_05G017100	-1.53865	0.00203336	GO:0008150 GO:0010200	biological process; response to chitin	GO:0003674	molecular function
Essex	10	GLYMA_05G033000	1.61471	4.14204e-07	GO:0000160 GO:0006355 GO:0006612 GO:0007623 GO:0009735 GO:0009736 GO:0009963 GO:0010114 GO:0010363	circadian rhythm; cytokinin mediated signaling pathway; phosphorelay signal transduction system; positive regulation of flavonoid biosynthetic process; protein targeting to membrane; regulation of plant-type hypersensitive response; regulation of transcription, DNA-dependent; response to cytokinin stimulus; response to red light	GO:0000156 GO:0005515	phosphorelay response regulator activity; protein binding
Essex	10	GLYMA_05G044000	1.29103	0.00513744	GO:0008150	biological process	GO:0016829 GO:0030570	lyase activity; pectate lyase activity
Essex	10	GLYMA_05G062100	1.37926	0.000375369	GO:0006355	regulation of transcription, DNA-dependent	GO:0003677 GO:0003700	DNA binding; sequence-specific DNA binding transcription factor activity
Essex	10	GLYMA_05G063600	1.09816	0.0072627	GO:0002679 GO:0006355 GO:0009414 GO:0009723 GO:0009737 GO:0009738 GO:0009873 GO:0010200 GO:0035556 GO:0042538 GO:0045893	abscisic acid mediated signaling pathway; ethylene mediated signaling pathway; hyperosmotic salinity response; intracellular signal transduction; positive regulation of transcription, DNA-dependent; regulation of transcription, DNA-dependent; respiratory burst involved in defense response; response to abscisic acid stimulus; response to chitin; response to ethylene stimulus; response to water dep…	GO:0003677 GO:0003700	DNA binding; sequence-specific DNA binding transcription factor activity
Essex	10	GLYMA_05G080300	-1.75039	0.00171668	GO:0008150	biological process	GO:0008270	zinc ion binding
Essex	10	GLYMA_05G101700	-1.17249	0.00816543	GO:0006810 GO:0006828 GO:0006875 GO:0009617 GO:0010043 GO:0015691 GO:0015692 GO:0030001 GO:0042742 GO:0055072 GO:2000379	cadmium ion transport; cellular metal ion homeostasis; defense response to bacterium; iron ion homeostasis; lead ion transport; manganese ion transport; metal ion transport; positive regulation of reactive oxygen species metabolic process; response to bacterium; response to zinc ion; transport	GO:0005215 GO:0005384 GO:0015103 GO:0046873	inorganic anion transmembrane transporter activity; manganese ion transmembrane transporter activity; metal ion transmembrane transporter activity; transporter activity
Essex	10	GLYMA_05G108200	-2.24242	7.01802e-05	GO:0006355 GO:0009410 GO:0030968	endoplasmic reticulum unfolded protein response; regulation of transcription, DNA-dependent; response to xenobiotic stimulus	GO:0003677 GO:0003700 GO:0043565 GO:0046983	DNA binding; protein dimerization activity; sequence-specific DNA binding; sequence-specific DNA binding transcription factor activity
Essex	10	GLYMA_05G110900	1.58266	0.00242102	GO:0006355	regulation of transcription, DNA-dependent	GO:0003677 GO:0003700	DNA binding; sequence-specific DNA binding transcription factor activity
Essex	10	GLYMA_05G133800	1.06316	0.00963905	GO:0008150	biological process	GO:0003674	molecular function
Essex	10	GLYMA_05G137000	1.08345	0.00040918	GO:0006355 GO:0009590 GO:0009959 GO:0010031 GO:2000904	circumnutation; detection of gravity; negative gravitropism; regulation of starch metabolic process; regulation of transcription, DNA-dependent	GO:0003676 GO:0003700 GO:0008270	nucleic acid binding; sequence-specific DNA binding transcription factor activity; zinc ion binding
Essex	10	GLYMA_05G151400	1.39554	0.00012557	GO:0007267	cell-cell signaling	GO:0004871	signal transducer activity
Essex	10	GLYMA_05G156300	1.39836	0.00217084	GO:0055114	oxidation-reduction process	GO:0009055 GO:0010277 GO:0016491 GO:0051537	2 iron, 2 sulfur cluster binding; chlorophyllide a oxygenase [overall] activity; electron carrier activity; oxidoreductase activity
Essex	10	GLYMA_05G176100	-1.41256	0.00327708	GO:0005985 GO:0006468 GO:0006636 GO:0006970 GO:0009414 GO:0009651 GO:0009737 GO:0009738 GO:0010118 GO:0010119 GO:0019432 GO:0040007 GO:0042742 GO:0042744 GO:0048366 GO:2000377	abscisic acid mediated signaling pathway; defense response to bacterium; growth; hydrogen peroxide catabolic process; leaf development; protein phosphorylation; regulation of reactive oxygen species metabolic process; regulation of stomatal movement; response to abscisic acid stimulus; response to osmotic stress; response to salt stress; response to water deprivation; stomatal movement; sucrose m…	GO:0004672 GO:0004674 GO:0004713 GO:0005515 GO:0005524 GO:0009931 GO:0016301 GO:0016772	ATP binding; calcium-dependent protein serine/threonine kinase activity; kinase activity; protein binding; protein kinase activity; protein serine/threonine kinase activity; protein tyrosine kinase activity; transferase activity, transferring phosphorus-containing groups
Essex	10	GLYMA_05G178200	1.01357	0.00472717	GO:0006355 GO:0009409	regulation of transcription, DNA-dependent; response to cold	GO:0003677 GO:0005516	DNA binding; calmodulin binding
Essex	10	GLYMA_05G181500	1.27276	0.00888198	GO:0030001	metal ion transport	GO:0046872	metal ion binding
Essex	10	GLYMA_05G182100	1.32063	0.00159353	GO:0008150	biological process	GO:0003674	molecular function
Essex	10	GLYMA_05G188900	3.45067	9.25362e-08			GO:0008270	zinc ion binding
Essex	10	GLYMA_05G195100	1.54852	0.000389878	GO:0006508	proteolysis	GO:0004190	aspartic-type endopeptidase activity
Essex	10	GLYMA_05G211400	-1.90985	0.00376046	GO:0009827 GO:0009860 GO:0010214 GO:0048354	mucilage biosynthetic process involved in seed coat development; plant-type cell wall modification; pollen tube growth; seed coat development	GO:0003674	molecular function
Essex	10	GLYMA_05G231500	-1.31756	0.00426006	GO:0008150	biological process	GO:0003674	molecular function
Essex	10	GLYMA_05G232500	1.74967	9.33287e-05	GO:0008150	biological process	GO:0016787	hydrolase activity
Essex	10	GLYMA_05G236300	1.14533	0.0058352	GO:0006979	response to oxidative stress	GO:0003674	molecular function
Essex	10	GLYMA_05G239100	1.11231	0.000217606	GO:0007010	cytoskeleton organization	GO:0008017	microtubule binding
Essex	10	GLYMA_05G242600	1.09686	0.00948794	GO:0008150 GO:0048767	biological process; root hair elongation	GO:0003674	molecular function
Essex	10	GLYMA_05G245600	1.18446	0.00140368	GO:0008150	biological process	GO:0005509	calcium ion binding
Essex	10	GLYMA_05G247500	-2.00453	8.38646e-05	GO:0006811 GO:0006813 GO:0009737 GO:0010200 GO:0050832 GO:0055085	defense response to fungus; ion transport; potassium ion transport; response to abscisic acid stimulus; response to chitin; transmembrane transport	GO:0005216 GO:0005249 GO:0015271 GO:0030551	cyclic nucleotide binding; ion channel activity; outward rectifier potassium channel activity; voltage-gated potassium channel activity
Essex	10	GLYMA_06G001500	1.15917	0.00327708	GO:0006505 GO:0006886	GPI anchor metabolic process; intracellular protein transport	GO:0016788	hydrolase activity, acting on ester bonds
Essex	10	GLYMA_06G019500	1.35856	0.00307677	GO:0006865 GO:0010075	amino acid transport; regulation of meristem growth	GO:0015171	amino acid transmembrane transporter activity
Essex	10	GLYMA_06G024600	-1.27496	0.00434809	GO:0008150	biological process	GO:0003674	molecular function
Essex	10	GLYMA_06G039000	1.21646	0.00648956			GO:0003824 GO:0004722	catalytic activity; protein serine/threonine phosphatase activity
Essex	10	GLYMA_06G045100	1.04208	0.000156594	GO:0006508 GO:0010214 GO:0043086 GO:0048359 GO:0080001	mucilage extrusion from seed coat; mucilage metabolic process involved seed coat development; negative regulation of catalytic activity; proteolysis; seed coat development	GO:0004252 GO:0042802	identical protein binding; serine-type endopeptidase activity
Essex	10	GLYMA_06G052000	-1.07522	0.00252539	GO:0006812 GO:0006826 GO:0006829 GO:0006833 GO:0009624 GO:0010106 GO:0030001 GO:0055085 GO:0071577	cation transport; cellular response to iron ion starvation; iron ion transport; metal ion transport; response to nematode; transmembrane transport; water transport; zinc ion transmembrane transport; zinc ion transport	GO:0005381 GO:0005385 GO:0008324 GO:0046873	cation transmembrane transporter activity; iron ion transmembrane transporter activity; metal ion transmembrane transporter activity; zinc ion transmembrane transporter activity
Essex	10	GLYMA_06G057300	1.27923	0.00908634	GO:0000165 GO:0006468 GO:0006499 GO:0006612 GO:0007154 GO:0009409 GO:0009414 GO:0009611 GO:0009625 GO:0009627 GO:0009697 GO:0009738 GO:0009862 GO:0009863 GO:0009867 GO:0009963 GO:0010363 GO:0016036 GO:0019375 GO:0030968 GO:0031348 GO:0042538 GO:0042631 GO:0042742 GO:0043069 GO:0045087 GO:0050832	MAPK cascade; N-terminal protein myristoylation; abscisic acid mediated signaling pathway; cell communication; cellular response to phosphate starvation; cellular response to water deprivation; defense response to bacterium; defense response to fungus; endoplasmic reticulum unfolded protein response; galactolipid biosynthetic process; hyperosmotic salinity response; innate immune response; jasmon…	GO:0004672 GO:0004674 GO:0005524 GO:0016301 GO:0016772	ATP binding; kinase activity; protein kinase activity; protein serine/threonine kinase activity; transferase activity, transferring phosphorus-containing groups
Essex	10	GLYMA_06G067200	1.76457	1.26853e-06	GO:0006168 GO:0009061 GO:0009116 GO:0009117	adenine salvage; anaerobic respiration; nucleoside metabolic process; nucleotide metabolic process	GO:0003999	adenine phosphoribosyltransferase activity
Essex	10	GLYMA_06G074300	-1.01798	0.00976057			GO:0008270	zinc ion binding
Essex	10	GLYMA_06G084300	1.04288	0.000252824	GO:0006468	protein phosphorylation	GO:0004672 GO:0004674 GO:0005524 GO:0016301 GO:0016772	ATP binding; kinase activity; protein kinase activity; protein serine/threonine kinase activity; transferase activity, transferring phosphorus-containing groups
Essex	10	GLYMA_06G085300	1.38579	0.00337696	GO:0010413 GO:0045492	glucuronoxylan metabolic process; xylan biosynthetic process	GO:0003824	catalytic activity
Essex	10	GLYMA_06G087800	1.50226	0.0040941	GO:0006094 GO:0006108 GO:0006499 GO:0007010 GO:0009827 GO:0009860 GO:0010498 GO:0051260 GO:0055114	N-terminal protein myristoylation; cytoskeleton organization; gluconeogenesis; malate metabolic process; oxidation-reduction process; plant-type cell wall modification; pollen tube growth; proteasomal protein catabolic process; protein homooligomerization	GO:0000166 GO:0004470 GO:0004473 GO:0016491 GO:0016616 GO:0016619 GO:0016652 GO:0046872 GO:0051287	NAD binding; malate dehydrogenase (oxaloacetate-decarboxylating) (NADP+) activity; malate dehydrogenase (oxaloacetate-decarboxylating) activity; malic enzyme activity; metal ion binding; nucleotide binding; oxidoreductase activity; oxidoreductase activity, acting on NAD(P)H, NAD(P) as acceptor; oxidoreductase activity, acting on the CH-OH group of donors, NAD or NADP as acceptor
Essex	10	GLYMA_06G124800	1.37255	9.12224e-05	GO:0006623 GO:0006944 GO:0010200 GO:0016192 GO:0048193	Golgi vesicle transport; cellular membrane fusion; protein targeting to vacuole; response to chitin; vesicle-mediated transport	GO:0003774	motor activity
Essex	10	GLYMA_06G125700	-1.25193	0.00902226	GO:0006352 GO:0006355 GO:0009637 GO:0009658 GO:0010114 GO:0010207 GO:0010218 GO:0010264 GO:0045893 GO:0071483 GO:2001141	DNA-dependent transcription, initiation; cellular response to blue light; chloroplast organization; myo-inositol hexakisphosphate biosynthetic process; photosystem II assembly; positive regulation of transcription, DNA-dependent; regulation of RNA biosynthetic process; regulation of transcription, DNA-dependent; response to blue light; response to far red light; response to red light	GO:0001053 GO:0003677 GO:0003700 GO:0003899 GO:0016987	DNA-directed RNA polymerase activity; DNA binding; plastid sigma factor activity; sequence-specific DNA binding transcription factor activity; sigma factor activity
Essex	10	GLYMA_06G127700	-1.48418	0.000212591	GO:0006468	protein phosphorylation	GO:0004672 GO:0005198 GO:0005524 GO:0016301 GO:0016772	ATP binding; kinase activity; protein kinase activity; structural molecule activity; transferase activity, transferring phosphorus-containing groups
Essex	10	GLYMA_06G137000	2.64526	0.00192918	GO:0000165 GO:0001666 GO:0006612 GO:0009595 GO:0009617 GO:0009620 GO:0009627 GO:0009697 GO:0009813 GO:0009862 GO:0009867 GO:0010200 GO:0010310 GO:0010363 GO:0031347 GO:0031348 GO:0034976 GO:0042742 GO:0043900 GO:0045087 GO:0050832 GO:0055114	MAPK cascade; defense response to bacterium; defense response to fungus; detection of biotic stimulus; flavonoid biosynthetic process; innate immune response; jasmonic acid mediated signaling pathway; negative regulation of defense response; oxidation-reduction process; protein targeting to membrane; regulation of defense response; regulation of hydrogen peroxide metabolic process; regulation of …	GO:0016491 GO:0016706	oxidoreductase activity; oxidoreductase activity, acting on paired donors, with incorporation or reduction of molecular oxygen, 2-oxoglutarate as one donor, and incorporation of one atom each of oxygen into both donors
Essex	10	GLYMA_06G170300	1.46655	0.00828498			GO:0003993 GO:0004722 GO:0016787 GO:0046872	acid phosphatase activity; hydrolase activity; metal ion binding; protein serine/threonine phosphatase activity
Essex	10	GLYMA_06G181900	-1.14572	9.99019e-05	GO:0006820 GO:0006826 GO:0010106 GO:0010167 GO:0015706 GO:0052541 GO:0052546	anion transport; cell wall pectin metabolic process; cellular response to iron ion starvation; iron ion transport; nitrate transport; plant-type cell wall cellulose metabolic process; response to nitrate	GO:0005452 GO:0015301	anion:anion antiporter activity; inorganic anion exchanger activity
Essex	10	GLYMA_06G187000	1.37613	0.000418213	GO:0000160 GO:0006355 GO:0007623 GO:0009735 GO:0009736	circadian rhythm; cytokinin mediated signaling pathway; phosphorelay signal transduction system; regulation of transcription, DNA-dependent; response to cytokinin stimulus	GO:0000156 GO:0005515	phosphorelay response regulator activity; protein binding
Essex	10	GLYMA_06G187300	1.38009	0.00625786	GO:0006629 GO:0009627 GO:0009697	lipid metabolic process; salicylic acid biosynthetic process; systemic acquired resistance	GO:0004806 GO:0004871 GO:0016298	lipase activity; signal transducer activity; triglyceride lipase activity
Essex	10	GLYMA_06G195100	1.55691	0.00129022	GO:0006662 GO:0045454	cell redox homeostasis; glycerol ether metabolic process	GO:0009055 GO:0015035 GO:0016671	electron carrier activity; oxidoreductase activity, acting on a sulfur group of donors, disulfide as acceptor; protein disulfide oxidoreductase activity
Essex	10	GLYMA_06G210200	-1.26733	0.00694091	GO:0008150	biological process	GO:0003674	molecular function
Essex	10	GLYMA_06G213000	-1.03469	0.000887618	GO:0006826 GO:0008150 GO:0010106 GO:0010167 GO:0015706	biological process; cellular response to iron ion starvation; iron ion transport; nitrate transport; response to nitrate	GO:0003674	molecular function
Essex	10	GLYMA_06G239900	1.40896	0.00494719			GO:0005507 GO:0009055	copper ion binding; electron carrier activity
Essex	10	GLYMA_06G256000	1.21188	0.000544484	GO:0006612 GO:0006952 GO:0007165 GO:0009963 GO:0010363	defense response; positive regulation of flavonoid biosynthetic process; protein targeting to membrane; regulation of plant-type hypersensitive response; signal transduction	GO:0043531	ADP binding
Essex	10	GLYMA_06G260000	-1.07293	0.000981172			GO:0003700	sequence-specific DNA binding transcription factor activity
Essex	10	GLYMA_06G277700	-1.37666	0.00381965	GO:0008150	biological process	GO:0003723	RNA binding
Essex	10	GLYMA_06G283300	1.35999	0.0030783	GO:0006355	regulation of transcription, DNA-dependent	GO:0003677 GO:0003700	DNA binding; sequence-specific DNA binding transcription factor activity
Essex	10	GLYMA_06G286200	1.61968	0.00534633			GO:0008168 GO:0008171 GO:0046983	O-methyltransferase activity; methyltransferase activity; protein dimerization activity
Essex	10	GLYMA_06G295300	-1.37709	0.00623421	GO:0006355 GO:0010200	regulation of transcription, DNA-dependent; response to chitin	GO:0003677 GO:0003700	DNA binding; sequence-specific DNA binding transcription factor activity
Essex	10	GLYMA_06G299900	1.48707	0.00400527	GO:0006355 GO:0009651 GO:0009723 GO:0009733 GO:0009751 GO:0009753	regulation of transcription, DNA-dependent; response to auxin stimulus; response to ethylene stimulus; response to jasmonic acid stimulus; response to salicylic acid stimulus; response to salt stress	GO:0003677 GO:0003700	DNA binding; sequence-specific DNA binding transcription factor activity
Essex	10	GLYMA_06G300100	1.82173	0.00301735	GO:0006355 GO:0009651 GO:0009723 GO:0009733 GO:0009751 GO:0009753	regulation of transcription, DNA-dependent; response to auxin stimulus; response to ethylene stimulus; response to jasmonic acid stimulus; response to salicylic acid stimulus; response to salt stress	GO:0003677 GO:0003700	DNA binding; sequence-specific DNA binding transcription factor activity
Essex	10	GLYMA_06G300200	1.39702	0.00983715	GO:0006355 GO:0009651 GO:0009723 GO:0009733 GO:0009751 GO:0009753	regulation of transcription, DNA-dependent; response to auxin stimulus; response to ethylene stimulus; response to jasmonic acid stimulus; response to salicylic acid stimulus; response to salt stress	GO:0003677 GO:0003700	DNA binding; sequence-specific DNA binding transcription factor activity
Essex	10	GLYMA_06G303100	1.39377	0.00165211	GO:0001708 GO:0006355 GO:0009751 GO:0009753 GO:0009888 GO:0009913 GO:0010063 GO:0030154	cell differentiation; cell fate specification; epidermal cell differentiation; positive regulation of trichoblast fate specification; regulation of transcription, DNA-dependent; response to jasmonic acid stimulus; response to salicylic acid stimulus; tissue development	GO:0003677 GO:0003700 GO:0005515	DNA binding; protein binding; sequence-specific DNA binding transcription factor activity
Essex	10	GLYMA_06G310100	1.26165	0.00943332	GO:0008152 GO:0009407 GO:0010200 GO:0010583	metabolic process; response to chitin; response to cyclopentenone; toxin catabolic process	GO:0016787	hydrolase activity
Essex	10	GLYMA_06G310800	-1.01237	0.000814353	GO:0008284 GO:0010075 GO:0010338 GO:0035265 GO:0040009 GO:0046622 GO:0048437 GO:0055114	floral organ development; leaf formation; organ growth; oxidation-reduction process; positive regulation of cell proliferation; positive regulation of organ growth; regulation of growth rate; regulation of meristem growth	GO:0005506 GO:0009055 GO:0016705 GO:0019825 GO:0020037	electron carrier activity; heme binding; iron ion binding; oxidoreductase activity, acting on paired donors, with incorporation or reduction of molecular oxygen; oxygen binding
Essex	10	GLYMA_06G313800	1.21343	0.00288991	GO:0008150	biological process	GO:0003674	molecular function
Essex	10	GLYMA_06G322000	1.37794	4.1735e-05	GO:0008150	biological process	GO:0003674	molecular function
Essex	10	GLYMA_07G007500	-1.48046	0.0042026	GO:0008150	biological process	GO:0003674	molecular function
Essex	10	GLYMA_07G015200	-1.34169	0.0044935	GO:0006355 GO:0006995 GO:0009733	cellular response to nitrogen starvation; regulation of transcription, DNA-dependent; response to auxin stimulus	GO:0003700 GO:0046983	protein dimerization activity; sequence-specific DNA binding transcription factor activity
Essex	10	GLYMA_07G016300	1.37733	0.000853756	GO:0008150 GO:0052542	biological process; defense response by callose deposition	GO:0003674	molecular function
Essex	10	GLYMA_07G017400	-1.03664	0.003358	GO:0008150	biological process	GO:0003674	molecular function
Essex	10	GLYMA_07G029900	-2.36022	0.00116481	GO:0010478	chlororespiration	GO:0003674	molecular function
Essex	10	GLYMA_07G039500	1.5505	0.000111357
Essex	10	GLYMA_07G040000	-1.34854	0.0018311	GO:0008150	biological process	GO:0003674	molecular function
Essex	10	GLYMA_07G050700	1.40122	0.000157693	GO:0008150	biological process	GO:0000166 GO:0003676 GO:0003723	RNA binding; nucleic acid binding; nucleotide binding
Essex	10	GLYMA_07G051500	2.36142	0.000118662	GO:0006355	regulation of transcription, DNA-dependent	GO:0003677 GO:0003700	DNA binding; sequence-specific DNA binding transcription factor activity
Essex	10	GLYMA_07G054600	-2.28407	0.000166511	GO:0008150	biological process	GO:0003674	molecular function
Essex	10	GLYMA_07G074100	-1.18494	1.63358e-05	GO:0006952 GO:0008152 GO:0009744 GO:0009813 GO:0010224 GO:0055114 GO:0080167	defense response; flavonoid biosynthetic process; metabolic process; oxidation-reduction process; response to UV-B; response to karrikin; response to sucrose stimulus	GO:0000166 GO:0008106 GO:0016491 GO:0047501 GO:0047504	(+)-neomenthol dehydrogenase activity; (-)-menthol dehydrogenase activity; alcohol dehydrogenase (NADP+) activity; nucleotide binding; oxidoreductase activity
Essex	10	GLYMA_07G084600	1.28777	0.000984983	GO:0008150 GO:0048767	biological process; root hair elongation	GO:0003674	molecular function
Essex	10	GLYMA_07G093700	-1.75276	0.000118662	GO:0009793 GO:0010106	cellular response to iron ion starvation; embryo development ending in seed dormancy	GO:0008270	zinc ion binding
Essex	10	GLYMA_07G093900	1.42737	0.0059752	GO:0000165 GO:0001666 GO:0002237 GO:0006355 GO:0006612 GO:0009581 GO:0009595 GO:0009617 GO:0009627 GO:0009697 GO:0009814 GO:0009862 GO:0009863 GO:0009867 GO:0010112 GO:0010200 GO:0010310 GO:0010363 GO:0031347 GO:0031348 GO:0035304 GO:0042742 GO:0043900 GO:0045087 GO:0045088 GO:0050832 GO:0080142	MAPK cascade; defense response, incompatible interaction; defense response to bacterium; defense response to fungus; detection of biotic stimulus; detection of external stimulus; innate immune response; jasmonic acid mediated signaling pathway; negative regulation of defense response; protein targeting to membrane; regulation of defense response; regulation of hydrogen peroxide metabolic process;…	GO:0003700 GO:0005516 GO:0043565	calmodulin binding; sequence-specific DNA binding; sequence-specific DNA binding transcription factor activity
Essex	10	GLYMA_07G105700	1.0499	0.00927832	GO:0006468 GO:0006569 GO:0008152 GO:0009611 GO:0009651 GO:0009684 GO:0009693 GO:0009873 GO:0010120 GO:0010200 GO:0019344 GO:0045893 GO:0046777	camalexin biosynthetic process; cysteine biosynthetic process; ethylene biosynthetic process; ethylene mediated signaling pathway; indoleacetic acid biosynthetic process; metabolic process; positive regulation of transcription, DNA-dependent; protein autophosphorylation; protein phosphorylation; response to chitin; response to salt stress; response to wounding; tryptophan catabolic process	GO:0004672 GO:0004674 GO:0004708 GO:0005515 GO:0005524 GO:0016301 GO:0016772 GO:0030295	ATP binding; MAP kinase kinase activity; kinase activity; protein binding; protein kinase activator activity; protein kinase activity; protein serine/threonine kinase activity; transferase activity, transferring phosphorus-containing groups
Essex	10	GLYMA_07G108900	1.41272	0.00315256	GO:0006355 GO:0009416 GO:0045893	positive regulation of transcription, DNA-dependent; regulation of transcription, DNA-dependent; response to light stimulus	GO:0003677 GO:0003700 GO:0008270 GO:0043565	DNA binding; sequence-specific DNA binding; sequence-specific DNA binding transcription factor activity; zinc ion binding
Essex	10	GLYMA_07G115000	1.26298	8.58967e-05			GO:0005507 GO:0009055	copper ion binding; electron carrier activity
Essex	10	GLYMA_07G120800	1.13616	0.00376046	GO:0008150	biological process	GO:0003674	molecular function
Essex	10	GLYMA_07G125800	1.07178	0.00455851	GO:0008150	biological process	GO:0003674	molecular function
Essex	10	GLYMA_07G130800	1.24904	0.00544648	GO:0055114	oxidation-reduction process	GO:0004601 GO:0005506 GO:0005509 GO:0009055 GO:0016175 GO:0016491 GO:0050660 GO:0050664	calcium ion binding; electron carrier activity; flavin adenine dinucleotide binding; iron ion binding; oxidoreductase activity; oxidoreductase activity, acting on NAD(P)H, oxygen as acceptor; peroxidase activity; superoxide-generating NADPH oxidase activity
Essex	10	GLYMA_07G142700	-1.63693	0.00709511	GO:0000023 GO:0005975 GO:0005985 GO:0006000 GO:0006098 GO:0006364 GO:0009409 GO:0009637 GO:0009657 GO:0009773 GO:0009902 GO:0010027 GO:0010114 GO:0010207 GO:0010218 GO:0015979 GO:0015995 GO:0016117 GO:0019252 GO:0019684 GO:0030003 GO:0030388 GO:0034660 GO:0035304 GO:0042742 GO:0043085 GO:0070838	carbohydrate metabolic process; carotenoid biosynthetic process; cellular cation homeostasis; chlorophyll biosynthetic process; chloroplast relocation; defense response to bacterium; divalent metal ion transport; fructose 1,6-bisphosphate metabolic process; fructose metabolic process; maltose metabolic process; ncRNA metabolic process; pentose-phosphate shunt; photosynthesis; photosynthesis, ligh…	GO:0042132 GO:0042578	fructose 1,6-bisphosphate 1-phosphatase activity; phosphoric ester hydrolase activity
Essex	10	GLYMA_07G150900	2.54118	0.0035589	GO:0009611 GO:0009620 GO:0009695 GO:0009753 GO:0009867 GO:0055114 GO:0080167	jasmonic acid biosynthetic process; jasmonic acid mediated signaling pathway; oxidation-reduction process; response to fungus; response to jasmonic acid stimulus; response to karrikin; response to wounding	GO:0005506 GO:0016491 GO:0016706	iron ion binding; oxidoreductase activity; oxidoreductase activity, acting on paired donors, with incorporation or reduction of molecular oxygen, 2-oxoglutarate as one donor, and incorporation of one atom each of oxygen into both donors
Essex	10	GLYMA_07G188900	1.75782	2.89713e-05	GO:0008150	biological process	GO:0003674	molecular function
Essex	10	GLYMA_07G191400	1.69874	0.000699299
Essex	10	GLYMA_07G204900	1.54681	0.00716119	GO:0006629 GO:0010187 GO:0019915 GO:0046340 GO:0052651	diacylglycerol catabolic process; lipid metabolic process; lipid storage; monoacylglycerol catabolic process; negative regulation of seed germination	GO:0004806 GO:0008970 GO:0047372	acylglycerol lipase activity; phosphatidylcholine 1-acylhydrolase activity; triglyceride lipase activity
Essex	10	GLYMA_07G205000	1.9651	0.000278112	GO:0006629 GO:0010187 GO:0019915 GO:0046340 GO:0052651	diacylglycerol catabolic process; lipid metabolic process; lipid storage; monoacylglycerol catabolic process; negative regulation of seed germination	GO:0004806 GO:0008970 GO:0047372	acylglycerol lipase activity; phosphatidylcholine 1-acylhydrolase activity; triglyceride lipase activity
Essex	10	GLYMA_07G210700	1.07938	0.00638534	GO:0008150 GO:0009693	biological process; ethylene biosynthetic process	GO:0005516	calmodulin binding
Essex	10	GLYMA_07G212400	4.74079	0.000503669	GO:0002679 GO:0006355 GO:0009693 GO:0010200 GO:0035556 GO:0050832	defense response to fungus; ethylene biosynthetic process; intracellular signal transduction; regulation of transcription, DNA-dependent; respiratory burst involved in defense response; response to chitin	GO:0003677 GO:0003700	DNA binding; sequence-specific DNA binding transcription factor activity
Essex	10	GLYMA_07G229800	1.11247	0.000442156	GO:0006355 GO:0009736	cytokinin mediated signaling pathway; regulation of transcription, DNA-dependent	GO:0003700	sequence-specific DNA binding transcription factor activity
Essex	10	GLYMA_07G230700	1.22071	0.00119003	GO:0008150	biological process	GO:0003674	molecular function
Essex	10	GLYMA_07G231000	1.08543	0.00232486
Essex	10	GLYMA_07G233800	-1.21793	0.00445521	GO:0006556 GO:0006970 GO:0046686 GO:0071281	S-adenosylmethionine biosynthetic process; cellular response to iron ion; response to cadmium ion; response to osmotic stress	GO:0004478 GO:0005507 GO:0005524	ATP binding; copper ion binding; methionine adenosyltransferase activity
Essex	10	GLYMA_07G234000	-1.38817	0.00848166	GO:0000041 GO:0006855 GO:0009926 GO:0010359 GO:0048364 GO:0071366	auxin polar transport; cellular response to indolebutyric acid stimulus; drug transmembrane transport; regulation of anion channel activity; root development; transition metal ion transport	GO:0000166 GO:0005215 GO:0005524 GO:0016887 GO:0017111 GO:0042626	ATP binding; ATPase activity; ATPase activity, coupled to transmembrane movement of substances; nucleoside-triphosphatase activity; nucleotide binding; transporter activity
Essex	10	GLYMA_07G244700	-1.29124	0.000455222			GO:0003824 GO:0004722	catalytic activity; protein serine/threonine phosphatase activity
Essex	10	GLYMA_07G271500	-1.09351	0.00588226
Essex	10	GLYMA_08G006200	-1.37725	0.00859988	GO:0008150	biological process	GO:0003674	molecular function
Essex	10	GLYMA_08G023500	1.40222	0.000208416	GO:0008150	biological process	GO:0003674	molecular function
Essex	10	GLYMA_08G044400	1.2457	0.00461973	GO:0000165 GO:0001666 GO:0002237 GO:0006355 GO:0006612 GO:0009581 GO:0009595 GO:0009617 GO:0009627 GO:0009697 GO:0009814 GO:0009862 GO:0009863 GO:0009867 GO:0010112 GO:0010200 GO:0010310 GO:0010363 GO:0031347 GO:0031348 GO:0035304 GO:0042742 GO:0043900 GO:0045087 GO:0045088 GO:0050832 GO:0080142	MAPK cascade; defense response, incompatible interaction; defense response to bacterium; defense response to fungus; detection of biotic stimulus; detection of external stimulus; innate immune response; jasmonic acid mediated signaling pathway; negative regulation of defense response; protein targeting to membrane; regulation of defense response; regulation of hydrogen peroxide metabolic process;…	GO:0003700 GO:0005516 GO:0043565	calmodulin binding; sequence-specific DNA binding; sequence-specific DNA binding transcription factor activity
Essex	10	GLYMA_08G057900	2.30126	1.64103e-05
Essex	10	GLYMA_08G059700	1.06032	0.0013457	GO:0009627 GO:0015749 GO:0031347	monosaccharide transport; regulation of defense response; systemic acquired resistance	GO:0005351 GO:0015144 GO:0015145	carbohydrate transmembrane transporter activity; monosaccharide transmembrane transporter activity; sugar:hydrogen symporter activity
Essex	10	GLYMA_08G091800	1.23215	0.0016156	GO:0008150	biological process	GO:0003674	molecular function
Essex	10	GLYMA_08G093900	1.14628	2.80926e-06	GO:0005975 GO:0006073 GO:0010154 GO:0080086	carbohydrate metabolic process; cellular glucan metabolic process; fruit development; stamen filament development	GO:0004553 GO:0016762 GO:0016798	hydrolase activity, acting on glycosyl bonds; hydrolase activity, hydrolyzing O-glycosyl compounds; xyloglucan:xyloglucosyl transferase activity
Essex	10	GLYMA_08G109400	1.82348	0.00227436	GO:0006979 GO:0008152 GO:0009058 GO:0009411 GO:0009611 GO:0009629 GO:0009715 GO:0009718 GO:0009733 GO:0009744 GO:0009753 GO:0009813 GO:0009926 GO:0010224 GO:0031540	anthocyanin-containing compound biosynthetic process; auxin polar transport; biosynthetic process; chalcone biosynthetic process; flavonoid biosynthetic process; metabolic process; regulation of anthocyanin biosynthetic process; response to UV; response to UV-B; response to auxin stimulus; response to gravity; response to jasmonic acid stimulus; response to oxidative stress; response to sucrose s…	GO:0003824 GO:0005515 GO:0016210 GO:0016746 GO:0016747	catalytic activity; naringenin-chalcone synthase activity; protein binding; transferase activity, transferring acyl groups; transferase activity, transferring acyl groups other than amino-acyl groups
Essex	10	GLYMA_08G109500	1.4522	0.00315834	GO:0006979 GO:0008152 GO:0009058 GO:0009411 GO:0009611 GO:0009629 GO:0009715 GO:0009718 GO:0009733 GO:0009744 GO:0009753 GO:0009813 GO:0009926 GO:0010224 GO:0031540	anthocyanin-containing compound biosynthetic process; auxin polar transport; biosynthetic process; chalcone biosynthetic process; flavonoid biosynthetic process; metabolic process; regulation of anthocyanin biosynthetic process; response to UV; response to UV-B; response to auxin stimulus; response to gravity; response to jasmonic acid stimulus; response to oxidative stress; response to sucrose s…	GO:0003824 GO:0005515 GO:0016210 GO:0016746 GO:0016747	catalytic activity; naringenin-chalcone synthase activity; protein binding; transferase activity, transferring acyl groups; transferase activity, transferring acyl groups other than amino-acyl groups
Essex	10	GLYMA_08G136200	1.03804	0.00459981	GO:0006084 GO:0009408 GO:0009409 GO:0009414 GO:0009651 GO:0015774 GO:0016126 GO:0016132	acetyl-CoA metabolic process; brassinosteroid biosynthetic process; polysaccharide transport; response to cold; response to heat; response to salt stress; response to water deprivation; sterol biosynthetic process	GO:0005509 GO:0005544	calcium-dependent phospholipid binding; calcium ion binding
Essex	10	GLYMA_08G137600	-1.19549	4.79908e-05	GO:0006355	regulation of transcription, DNA-dependent	GO:0003677 GO:0003700	DNA binding; sequence-specific DNA binding transcription factor activity
Essex	10	GLYMA_08G146100	1.0106	0.00963364			GO:0003674	molecular function
Essex	10	GLYMA_08G146200	1.16433	0.00102632
Essex	10	GLYMA_08G146600	2.64843	9.0893e-07			GO:0008270	zinc ion binding
Essex	10	GLYMA_08G166300	1.65528	0.00163411
Essex	10	GLYMA_08G177100	1.17017	0.00476192	GO:0010200	response to chitin
Essex	10	GLYMA_08G181500	1.32754	0.00228088	GO:0006979 GO:0055114	oxidation-reduction process; response to oxidative stress	GO:0004601 GO:0020037	heme binding; peroxidase activity
Essex	10	GLYMA_08G188300	-1.09941	0.00470427	GO:0006468 GO:0006970 GO:0009651 GO:0048527	lateral root development; protein phosphorylation; response to osmotic stress; response to salt stress	GO:0004672 GO:0016301 GO:0070300	kinase activity; phosphatidic acid binding; protein kinase activity
Essex	10	GLYMA_08G194700	-2.63081	0.000704505	GO:0006810 GO:0055085	transmembrane transport; transport	GO:0000166 GO:0005524 GO:0016887 GO:0017111 GO:0042626	ATP binding; ATPase activity; ATPase activity, coupled to transmembrane movement of substances; nucleoside-triphosphatase activity; nucleotide binding
Essex	10	GLYMA_08G194800	1.43254	0.00165818
Essex	10	GLYMA_08G197500	3.62619	0.00154829	GO:0007623 GO:0009409 GO:0009585 GO:0009649 GO:0009733 GO:0009737 GO:0009826 GO:0009909 GO:0010031 GO:0010119 GO:0048573	circadian rhythm; circumnutation; entrainment of circadian clock; photoperiodism, flowering; red, far-red light phototransduction; regulation of flower development; regulation of stomatal movement; response to abscisic acid stimulus; response to auxin stimulus; response to cold; unidimensional cell growth	GO:0003700 GO:0008022	protein C-terminus binding; sequence-specific DNA binding transcription factor activity
Essex	10	GLYMA_08G199600	1.15426	0.00507169			GO:0003779	actin binding
Essex	10	GLYMA_08G200700	-2.04918	0.00046106	GO:0006355 GO:0006995 GO:0009733	cellular response to nitrogen starvation; regulation of transcription, DNA-dependent; response to auxin stimulus	GO:0003700 GO:0046983	protein dimerization activity; sequence-specific DNA binding transcription factor activity
Essex	10	GLYMA_08G201700	3.44339	3.01142e-08	GO:0008150 GO:0052542	biological process; defense response by callose deposition	GO:0003674	molecular function
Essex	10	GLYMA_08G208300	2.09558	0.00437039	GO:0009639 GO:0009686 GO:0009739 GO:0009740 GO:0010114 GO:0055114	gibberellic acid mediated signaling pathway; gibberellin biosynthetic process; oxidation-reduction process; response to gibberellin stimulus; response to red light; response to red or far red light	GO:0005506 GO:0008134 GO:0016491 GO:0016706 GO:0016707	gibberellin 3-beta-dioxygenase activity; iron ion binding; oxidoreductase activity; oxidoreductase activity, acting on paired donors, with incorporation or reduction of molecular oxygen, 2-oxoglutarate as one donor, and incorporation of one atom each of oxygen into both donors; transcription factor binding
Essex	10	GLYMA_08G249200	1.31311	0.00945203	GO:0000902 GO:0006007 GO:0006096 GO:0006468 GO:0006833 GO:0006972 GO:0007030 GO:0009266 GO:0009651 GO:0009791 GO:0010193 GO:0010483 GO:0016049 GO:0030244 GO:0046686 GO:0046777 GO:0048193 GO:0048767 GO:0050832	Golgi organization; Golgi vesicle transport; cell growth; cell morphogenesis; cellulose biosynthetic process; defense response to fungus; glucose catabolic process; glycolysis; hyperosmotic response; pollen tube reception; post-embryonic development; protein autophosphorylation; protein phosphorylation; response to cadmium ion; response to ozone; response to salt stress; response to temperature s…	GO:0004672 GO:0004674 GO:0005524 GO:0016301 GO:0016772	ATP binding; kinase activity; protein kinase activity; protein serine/threonine kinase activity; transferase activity, transferring phosphorus-containing groups
Essex	10	GLYMA_08G273600	-3.57122	0.000351778	GO:0008150	biological process	GO:0003674	molecular function
Essex	10	GLYMA_08G292400	1.42099	0.000252824	GO:0000160 GO:0006355 GO:0007623 GO:0009735 GO:0009736 GO:0010114 GO:0010161 GO:0042752	circadian rhythm; cytokinin mediated signaling pathway; phosphorelay signal transduction system; red light signaling pathway; regulation of circadian rhythm; regulation of transcription, DNA-dependent; response to cytokinin stimulus; response to red light	GO:0000156	phosphorelay response regulator activity
Essex	10	GLYMA_08G318000	-1.54045	3.4471e-05	GO:0006952 GO:0009626	defense response; plant-type hypersensitive response	GO:0000166 GO:0005515 GO:0043531	ADP binding; nucleotide binding; protein binding
Essex	10	GLYMA_08G351800	1.29825	0.00556587	GO:0010167 GO:0015706 GO:0055114	nitrate transport; oxidation-reduction process; response to nitrate	GO:0016491 GO:0016706	oxidoreductase activity; oxidoreductase activity, acting on paired donors, with incorporation or reduction of molecular oxygen, 2-oxoglutarate as one donor, and incorporation of one atom each of oxygen into both donors
Essex	10	GLYMA_08G363600	-1.60499	0.000880158	GO:0008150	biological process	GO:0003674	molecular function
Essex	10	GLYMA_09G005500	-1.57382	0.00174738	GO:0006468	protein phosphorylation	GO:0004672 GO:0004674 GO:0005524 GO:0016301 GO:0016772	ATP binding; kinase activity; protein kinase activity; protein serine/threonine kinase activity; transferase activity, transferring phosphorus-containing groups
Essex	10	GLYMA_09G029400	-1.65578	0.000928191	GO:0009686 GO:0055114	gibberellin biosynthetic process; oxidation-reduction process	GO:0004497 GO:0005506 GO:0009055 GO:0016705 GO:0019825 GO:0020037 GO:0051777	electron carrier activity; ent-kaurenoate oxidase activity; heme binding; iron ion binding; monooxygenase activity; oxidoreductase activity, acting on paired donors, with incorporation or reduction of molecular oxygen; oxygen binding
Essex	10	GLYMA_09G042500	1.34876	6.18454e-05	GO:0008150	biological process	GO:0003674	molecular function
Essex	10	GLYMA_09G054100	1.51965	0.00820008	GO:0008150	biological process
Essex	10	GLYMA_09G056300	-1.19932	0.00011692	GO:0006200 GO:0006754 GO:0006812 GO:0006857 GO:0006865 GO:0006888 GO:0008152 GO:0010167 GO:0015706 GO:0015991 GO:0043090 GO:0052541 GO:0052546	ATP biosynthetic process; ATP catabolic process; ATP hydrolysis coupled proton transport; ER to Golgi vesicle-mediated transport; amino acid import; amino acid transport; cation transport; cell wall pectin metabolic process; metabolic process; nitrate transport; oligopeptide transport; plant-type cell wall cellulose metabolic process; response to nitrate	GO:0000166 GO:0000287 GO:0003824 GO:0005515 GO:0005524 GO:0008553 GO:0015662 GO:0016887 GO:0046872	ATP binding; ATPase activity; ATPase activity, coupled to transmembrane movement of ions, phosphorylative mechanism; catalytic activity; hydrogen-exporting ATPase activity, phosphorylative mechanism; magnesium ion binding; metal ion binding; nucleotide binding; protein binding
Essex	10	GLYMA_09G071600	2.54841	1.48233e-05	GO:0000165 GO:0006612 GO:0007154 GO:0007165 GO:0009409 GO:0009414 GO:0009555 GO:0009611 GO:0009620 GO:0009695 GO:0009723 GO:0009733 GO:0009738 GO:0009753 GO:0009862 GO:0009863 GO:0009867 GO:0009908 GO:0010200 GO:0010363 GO:0030968 GO:0031348 GO:0035556 GO:0042538 GO:0042742 GO:0043069 GO:0050832	MAPK cascade; abscisic acid mediated signaling pathway; cell communication; defense response to bacterium; defense response to fungus; endoplasmic reticulum unfolded protein response; flower development; hyperosmotic salinity response; intracellular signal transduction; jasmonic acid biosynthetic process; jasmonic acid mediated signaling pathway; negative regulation of defense response; negative …	GO:0005515	protein binding
Essex	10	GLYMA_09G077400	1.26642	1.56132e-06			GO:0016791	phosphatase activity
Essex	10	GLYMA_09G107100	1.51107	0.000880158	GO:0009611 GO:0009620 GO:0009695 GO:0009753 GO:0009867 GO:0055114 GO:0080167	jasmonic acid biosynthetic process; jasmonic acid mediated signaling pathway; oxidation-reduction process; response to fungus; response to jasmonic acid stimulus; response to karrikin; response to wounding	GO:0005506 GO:0016491 GO:0016706	iron ion binding; oxidoreductase activity; oxidoreductase activity, acting on paired donors, with incorporation or reduction of molecular oxygen, 2-oxoglutarate as one donor, and incorporation of one atom each of oxygen into both donors
Essex	10	GLYMA_09G147200	1.37642	0.00943332	GO:0006355	regulation of transcription, DNA-dependent	GO:0003677 GO:0003700	DNA binding; sequence-specific DNA binding transcription factor activity
Essex	10	GLYMA_09G149200	-1.54135	0.00461973	GO:0009686 GO:0009688 GO:0009737 GO:0009739 GO:0009740 GO:0009793 GO:0009826 GO:0009845 GO:0009908 GO:0010162 GO:0016114 GO:0048366 GO:0048575 GO:0048608 GO:0055114	abscisic acid biosynthetic process; embryo development ending in seed dormancy; flower development; gibberellic acid mediated signaling pathway; gibberellin biosynthetic process; leaf development; oxidation-reduction process; reproductive structure development; response to abscisic acid stimulus; response to gibberellin stimulus; seed dormancy process; seed germination; short-day photoperiodism, …	GO:0005506 GO:0016491 GO:0016706 GO:0045544	gibberellin 20-oxidase activity; iron ion binding; oxidoreductase activity; oxidoreductase activity, acting on paired donors, with incorporation or reduction of molecular oxygen, 2-oxoglutarate as one donor, and incorporation of one atom each of oxygen into both donors
Essex	10	GLYMA_09G149400	-1.15602	0.000983145	GO:0008152	metabolic process	GO:0016787	hydrolase activity
Essex	10	GLYMA_09G151400	1.50023	0.000155113	GO:0006468 GO:0006995	cellular response to nitrogen starvation; protein phosphorylation	GO:0004672 GO:0004674 GO:0004713 GO:0005524 GO:0016301 GO:0016772	ATP binding; kinase activity; protein kinase activity; protein serine/threonine kinase activity; protein tyrosine kinase activity; transferase activity, transferring phosphorus-containing groups
Essex	10	GLYMA_09G159000	1.20104	0.00755645	GO:0008150	biological process	GO:0003674	molecular function
Essex	10	GLYMA_09G163900	2.698	0.00245404	GO:0006457 GO:0009408 GO:0009644 GO:0010167 GO:0015706 GO:0034976 GO:0042542	nitrate transport; protein folding; response to endoplasmic reticulum stress; response to heat; response to high light intensity; response to hydrogen peroxide; response to nitrate	GO:0004866	endopeptidase inhibitor activity
Essex	10	GLYMA_09G181400	1.70894	6.2618e-05	GO:0002679 GO:0006468 GO:0006984 GO:0009407 GO:0010200 GO:0010583 GO:0034976	ER-nucleus signaling pathway; protein phosphorylation; respiratory burst involved in defense response; response to chitin; response to cyclopentenone; response to endoplasmic reticulum stress; toxin catabolic process	GO:0004672 GO:0004674 GO:0004713 GO:0005524 GO:0016301 GO:0016772	ATP binding; kinase activity; protein kinase activity; protein serine/threonine kinase activity; protein tyrosine kinase activity; transferase activity, transferring phosphorus-containing groups
Essex	10	GLYMA_09G194800	1.23839	0.00870392	GO:0006355 GO:0045893	positive regulation of transcription, DNA-dependent; regulation of transcription, DNA-dependent	GO:0003677 GO:0003700 GO:0043565	DNA binding; sequence-specific DNA binding; sequence-specific DNA binding transcription factor activity
Essex	10	GLYMA_09G218600	3.21742	1.1775e-09	GO:0009639 GO:0009687 GO:0048838 GO:0050832 GO:0055114	abscisic acid metabolic process; defense response to fungus; oxidation-reduction process; release of seed from dormancy; response to red or far red light	GO:0005506 GO:0009055 GO:0010295 GO:0016705 GO:0019825 GO:0020037	(+)-abscisic acid 8'-hydroxylase activity; electron carrier activity; heme binding; iron ion binding; oxidoreductase activity, acting on paired donors, with incorporation or reduction of molecular oxygen; oxygen binding
Essex	10	GLYMA_09G263500	-1.02154	0.00556587	GO:0016998	cell wall macromolecule catabolic process	GO:0003674	molecular function
Essex	10	GLYMA_09G266700	1.15645	0.0042026			GO:0005507 GO:0009055	copper ion binding; electron carrier activity
Essex	10	GLYMA_09G270500	-1.00315	0.00662076	GO:0006007 GO:0008152 GO:0009409 GO:0009555 GO:0009744 GO:0009749 GO:0009750 GO:0010118 GO:0016126 GO:0046686 GO:0052541 GO:0052546	cell wall pectin metabolic process; glucose catabolic process; metabolic process; plant-type cell wall cellulose metabolic process; pollen development; response to cadmium ion; response to cold; response to fructose stimulus; response to glucose stimulus; response to sucrose stimulus; sterol biosynthetic process; stomatal movement	GO:0003824 GO:0004619 GO:0030145 GO:0046537 GO:0046872	2,3-bisphosphoglycerate-independent phosphoglycerate mutase activity; catalytic activity; manganese ion binding; metal ion binding; phosphoglycerate mutase activity
Essex	10	GLYMA_09G274000	2.19958	0.000205099	GO:0000165 GO:0001666 GO:0002679 GO:0006355 GO:0006612 GO:0006944 GO:0009409 GO:0009595 GO:0009617 GO:0009625 GO:0009627 GO:0009697 GO:0009751 GO:0009753 GO:0009759 GO:0009814 GO:0009862 GO:0009863 GO:0009864 GO:0009867 GO:0010120 GO:0010200 GO:0010310 GO:0010363 GO:0019684 GO:0031347 GO:0031348 GO:0035304 GO:0042742 GO:0043069 GO:0043900 GO:0045088 GO:0045892 GO:0050832 GO:0051707 GO:1900056	MAPK cascade; camalexin biosynthetic process; cellular membrane fusion; defense response, incompatible interaction; defense response to bacterium; defense response to fungus; detection of biotic stimulus; indole glucosinolate biosynthetic process; induced systemic resistance, jasmonic acid mediated signaling pathway; jasmonic acid mediated signaling pathway; negative regulation of defense respons…	GO:0003700 GO:0005515 GO:0043565	protein binding; sequence-specific DNA binding; sequence-specific DNA binding transcription factor activity
Essex	10	GLYMA_10G022300	2.87145	0.000542147
Essex	10	GLYMA_10G029600	-1.571	0.0035389	GO:0006355 GO:0009407	regulation of transcription, DNA-dependent; toxin catabolic process	GO:0003677 GO:0003700 GO:0043565	DNA binding; sequence-specific DNA binding; sequence-specific DNA binding transcription factor activity
Essex	10	GLYMA_10G071000	-1.18253	0.00228636	GO:0016036 GO:0019375 GO:0045892	cellular response to phosphate starvation; galactolipid biosynthetic process; negative regulation of transcription, DNA-dependent	GO:0003993 GO:0004722 GO:0016787 GO:0046872	acid phosphatase activity; hydrolase activity; metal ion binding; protein serine/threonine phosphatase activity
Essex	10	GLYMA_10G129500	1.86064	0.000458174
Essex	10	GLYMA_10G132200	3.53808	3.19938e-06	GO:0006355	regulation of transcription, DNA-dependent	GO:0003677 GO:0003700	DNA binding; sequence-specific DNA binding transcription factor activity
Essex	10	GLYMA_10G139400	-2.44694	1.30414e-06	GO:0010167 GO:0015706	nitrate transport; response to nitrate	GO:0016787	hydrolase activity
Essex	10	GLYMA_10G154400	1.55783	0.00237861	GO:0005975	carbohydrate metabolic process	GO:0003824 GO:0004553 GO:0043169	catalytic activity; cation binding; hydrolase activity, hydrolyzing O-glycosyl compounds
Essex	10	GLYMA_10G155700	1.01564	0.00556587
Essex	10	GLYMA_10G165800	3.18689	0.00192918	GO:0002679 GO:0006355 GO:0007165 GO:0009414 GO:0009611 GO:0009651 GO:0009695 GO:0009723 GO:0009733 GO:0009737 GO:0009738 GO:0009753 GO:0009867 GO:0009873 GO:0010200 GO:0035556 GO:0042538 GO:0046686 GO:0052542	abscisic acid mediated signaling pathway; defense response by callose deposition; ethylene mediated signaling pathway; hyperosmotic salinity response; intracellular signal transduction; jasmonic acid biosynthetic process; jasmonic acid mediated signaling pathway; regulation of transcription, DNA-dependent; respiratory burst involved in defense response; response to abscisic acid stimulus; respons…	GO:0003677 GO:0003700	DNA binding; sequence-specific DNA binding transcription factor activity
Essex	10	GLYMA_10G169300	1.22862	0.00958718			GO:0030246	carbohydrate binding
Essex	10	GLYMA_10G185100	-1.35883	0.00364447	GO:0006352 GO:0006355 GO:0016570 GO:0040007	DNA-dependent transcription, initiation; growth; histone modification; regulation of transcription, DNA-dependent	GO:0003676 GO:0003677 GO:0008270	DNA binding; nucleic acid binding; zinc ion binding
Essex	10	GLYMA_10G222900	1.04757	0.00257495	GO:0007275 GO:0048573	multicellular organismal development; photoperiodism, flowering	GO:0004872 GO:0008270	receptor activity; zinc ion binding
Essex	10	GLYMA_10G229300	-1.39013	0.00374745	GO:0006598 GO:0006873 GO:0009698 GO:0010167 GO:0015706 GO:0042398 GO:0055085	cellular ion homeostasis; cellular modified amino acid biosynthetic process; nitrate transport; phenylpropanoid metabolic process; polyamine catabolic process; response to nitrate; transmembrane transport	GO:0005215	transporter activity
Essex	10	GLYMA_10G230600	1.50052	0.00395302	GO:0030001	metal ion transport	GO:0046872	metal ion binding
Essex	10	GLYMA_10G232600	-1.23136	9.90911e-05	GO:0015746 GO:0055085	citrate transport; transmembrane transport	GO:0005215 GO:0015137	citrate transmembrane transporter activity; transporter activity
Essex	10	GLYMA_10G239000	-3.90456	1.01725e-05	GO:0006855 GO:0055085	drug transmembrane transport; transmembrane transport	GO:0005215 GO:0015238 GO:0015297	antiporter activity; drug transmembrane transporter activity; transporter activity
Essex	10	GLYMA_10G256200	1.24856	0.00763219	GO:0000278 GO:0010440 GO:0042023 GO:0045736 GO:0051726	DNA endoreduplication; mitotic cell cycle; negative regulation of cyclin-dependent protein serine/threonine kinase activity; regulation of cell cycle; stomatal lineage progression	GO:0005515 GO:0016538	cyclin-dependent protein serine/threonine kinase regulator activity; protein binding
Essex	10	GLYMA_10G272300	1.00039	0.0024861	GO:0006355	regulation of transcription, DNA-dependent	GO:0003700 GO:0008270	sequence-specific DNA binding transcription factor activity; zinc ion binding
Essex	10	GLYMA_10G273500	3.97164	0.000258441	GO:0007131 GO:0008033 GO:0009691 GO:0080117	cytokinin biosynthetic process; reciprocal meiotic recombination; secondary growth; tRNA processing	GO:0005524 GO:0009824 GO:0052622 GO:0052623	ADP dimethylallyltransferase activity; AMP dimethylallyltransferase activity; ATP binding; ATP dimethylallyltransferase activity
Essex	10	GLYMA_10G286300	1.05419	4.14204e-07	GO:0006473 GO:0030048	actin filament-based movement; protein acetylation	GO:0003774 GO:0005524	ATP binding; motor activity
Essex	10	GLYMA_10G289200	1.10422	0.00132833
Essex	10	GLYMA_11G014200	1.3669	0.00884634	GO:0006355	regulation of transcription, DNA-dependent	GO:0003677 GO:0003700	DNA binding; sequence-specific DNA binding transcription factor activity
Essex	10	GLYMA_11G038600	4.89714	1.4216e-05	GO:0000165 GO:0006612 GO:0007154 GO:0007165 GO:0009409 GO:0009414 GO:0009555 GO:0009611 GO:0009620 GO:0009695 GO:0009723 GO:0009733 GO:0009738 GO:0009753 GO:0009862 GO:0009863 GO:0009867 GO:0009908 GO:0010200 GO:0010363 GO:0030968 GO:0031348 GO:0035556 GO:0042538 GO:0042742 GO:0043069 GO:0050832	MAPK cascade; abscisic acid mediated signaling pathway; cell communication; defense response to bacterium; defense response to fungus; endoplasmic reticulum unfolded protein response; flower development; hyperosmotic salinity response; intracellular signal transduction; jasmonic acid biosynthetic process; jasmonic acid mediated signaling pathway; negative regulation of defense response; negative …	GO:0005515	protein binding
Essex	10	GLYMA_11G051200	1.06857	0.00319541	GO:0008150	biological process
Essex	10	GLYMA_11G058100	-1.34133	0.0039369	GO:0006979 GO:0055114	oxidation-reduction process; response to oxidative stress	GO:0004601 GO:0020037	heme binding; peroxidase activity
Essex	10	GLYMA_11G059200	1.294	0.00527664	GO:0055114 GO:0080167	oxidation-reduction process; response to karrikin	GO:0005507 GO:0016491	copper ion binding; oxidoreductase activity
Essex	10	GLYMA_11G085300	2.70541	1.70324e-05	GO:0006468 GO:0006499 GO:0006612 GO:0009612 GO:0009627 GO:0009697 GO:0009838 GO:0009863 GO:0009867 GO:0010363 GO:0019722	N-terminal protein myristoylation; abscission; calcium-mediated signaling; jasmonic acid mediated signaling pathway; protein phosphorylation; protein targeting to membrane; regulation of plant-type hypersensitive response; response to mechanical stimulus; salicylic acid biosynthetic process; salicylic acid mediated signaling pathway; systemic acquired resistance	GO:0004672 GO:0004674 GO:0004713 GO:0005515 GO:0005524 GO:0016301 GO:0016772	ATP binding; kinase activity; protein binding; protein kinase activity; protein serine/threonine kinase activity; protein tyrosine kinase activity; transferase activity, transferring phosphorus-containing groups
Essex	10	GLYMA_11G096700	1.51303	0.000647722	GO:0009826 GO:0009828	plant-type cell wall loosening; unidimensional cell growth
Essex	10	GLYMA_11G106300	1.57441	0.000310836	GO:0007623 GO:0019761	circadian rhythm; glucosinolate biosynthetic process
Essex	10	GLYMA_11G117100	1.24462	0.00337473	GO:0006355	regulation of transcription, DNA-dependent	GO:0003700	sequence-specific DNA binding transcription factor activity
Essex	10	GLYMA_11G129500	2.57834	0.000287375	GO:0005975	carbohydrate metabolic process	GO:0003824 GO:0004553 GO:0043169	catalytic activity; cation binding; hydrolase activity, hydrolyzing O-glycosyl compounds
Essex	10	GLYMA_11G130100	-1.39497	0.00470427	GO:0005975	carbohydrate metabolic process	GO:0003824 GO:0004553 GO:0043169	catalytic activity; cation binding; hydrolase activity, hydrolyzing O-glycosyl compounds
Essex	10	GLYMA_11G131700	-1.24688	0.00476192			GO:0003824	catalytic activity
Essex	10	GLYMA_11G141000	1.77073	3.3126e-05
Essex	10	GLYMA_11G154700	-1.2627	1.48233e-05	GO:0008150	biological process	GO:0003674	molecular function
Essex	10	GLYMA_11G155100	2.0178	1.27613e-08	GO:0000160 GO:0006355 GO:0007623 GO:0009735 GO:0009736 GO:0009740 GO:0010162	circadian rhythm; cytokinin mediated signaling pathway; gibberellic acid mediated signaling pathway; phosphorelay signal transduction system; regulation of transcription, DNA-dependent; response to cytokinin stimulus; seed dormancy process	GO:0000156 GO:0005515	phosphorelay response regulator activity; protein binding
Essex	10	GLYMA_11G157000	1.6114	0.000118842	GO:0006508	proteolysis	GO:0004190	aspartic-type endopeptidase activity
Essex	10	GLYMA_11G163100	-2.43026	0.0012553	GO:0007568 GO:0009620	aging; response to fungus	GO:0003674	molecular function
Essex	10	GLYMA_11G171300	1.50129	0.000923601	GO:0006333 GO:0009620	chromatin assembly or disassembly; response to fungus	GO:0003674	molecular function
Essex	10	GLYMA_11G178300	1.22431	3.42778e-05	GO:0009409 GO:0009627 GO:0009651 GO:0009697 GO:0009737 GO:0042542	response to abscisic acid stimulus; response to cold; response to hydrogen peroxide; response to salt stress; salicylic acid biosynthetic process; systemic acquired resistance	GO:0004674 GO:0004683 GO:0005516 GO:0016301	calmodulin-dependent protein kinase activity; calmodulin binding; kinase activity; protein serine/threonine kinase activity
Essex	10	GLYMA_11G185700	1.78197	0.00228636	GO:0007165 GO:0009414 GO:0009611 GO:0009620 GO:0009695 GO:0009723 GO:0009733 GO:0009738 GO:0009753 GO:0009867 GO:0042538 GO:0055114	abscisic acid mediated signaling pathway; hyperosmotic salinity response; jasmonic acid biosynthetic process; jasmonic acid mediated signaling pathway; oxidation-reduction process; response to auxin stimulus; response to ethylene stimulus; response to fungus; response to jasmonic acid stimulus; response to water deprivation; response to wounding; signal transduction	GO:0005506 GO:0009055 GO:0016705 GO:0018685 GO:0019825 GO:0020037	alkane 1-monooxygenase activity; electron carrier activity; heme binding; iron ion binding; oxidoreductase activity, acting on paired donors, with incorporation or reduction of molecular oxygen; oxygen binding
Essex	10	GLYMA_11G190900	1.05317	0.00014024	GO:0008150 GO:0048441 GO:0048443 GO:0048481	biological process; ovule development; petal development; stamen development	GO:0003676	nucleic acid binding
Essex	10	GLYMA_11G194600	1.37571	0.00273969	GO:0030001	metal ion transport	GO:0046872	metal ion binding
Essex	10	GLYMA_11G212100	1.14536	0.00376046	GO:0008150	biological process	GO:0005516	calmodulin binding
Essex	10	GLYMA_11G215700	-1.48178	0.000166511			GO:0016787	hydrolase activity
Essex	10	GLYMA_11G226000	1.78713	0.00194819	GO:0006865 GO:0015824	amino acid transport; proline transport	GO:0015171 GO:0015193	L-proline transmembrane transporter activity; amino acid transmembrane transporter activity
Essex	10	GLYMA_11G231300	1.26929	0.00123404	GO:0006355	regulation of transcription, DNA-dependent	GO:0003677 GO:0003700	DNA binding; sequence-specific DNA binding transcription factor activity
Essex	10	GLYMA_11G235300	1.00148	0.000981172	GO:0006468 GO:0007165	protein phosphorylation; signal transduction	GO:0004672 GO:0004674 GO:0005524 GO:0016301 GO:0016772	ATP binding; kinase activity; protein kinase activity; protein serine/threonine kinase activity; transferase activity, transferring phosphorus-containing groups
Essex	10	GLYMA_11G238200	-1.03829	0.000887618	GO:0009095 GO:0009793	aromatic amino acid family biosynthetic process, prephenate pathway; embryo development ending in seed dormancy	GO:0004069 GO:0033853 GO:0033854	L-aspartate:2-oxoglutarate aminotransferase activity; aspartate-prephenate aminotransferase activity; glutamate-prephenate aminotransferase activity
Essex	10	GLYMA_11G239200	-1.2883	0.000212591	GO:0006355 GO:0006970 GO:0009409 GO:0009414 GO:0009416 GO:0009611 GO:0009651 GO:0009736 GO:0009873 GO:0010017 GO:0045595 GO:0071472	cellular response to salt stress; cytokinin mediated signaling pathway; ethylene mediated signaling pathway; red or far-red light signaling pathway; regulation of cell differentiation; regulation of transcription, DNA-dependent; response to cold; response to light stimulus; response to osmotic stress; response to salt stress; response to water deprivation; response to wounding	GO:0003677 GO:0003700 GO:0005515 GO:0043565	DNA binding; protein binding; sequence-specific DNA binding; sequence-specific DNA binding transcription factor activity
Essex	10	GLYMA_11G250200	-1.82087	0.00332004	GO:0008284 GO:0010075 GO:0010338 GO:0035265 GO:0040009 GO:0046622 GO:0048437 GO:0055114	floral organ development; leaf formation; organ growth; oxidation-reduction process; positive regulation of cell proliferation; positive regulation of organ growth; regulation of growth rate; regulation of meristem growth	GO:0005506 GO:0009055 GO:0016705 GO:0019825 GO:0020037	electron carrier activity; heme binding; iron ion binding; oxidoreductase activity, acting on paired donors, with incorporation or reduction of molecular oxygen; oxygen binding
Essex	10	GLYMA_11G250400	-1.7087	0.00631709	GO:0006302 GO:0007062 GO:0007126 GO:0007129 GO:0007130 GO:0007131 GO:0010212 GO:0010332 GO:0032204 GO:0032504 GO:0042138 GO:0043247 GO:0045132 GO:0051026	chiasma assembly; double-strand break repair; meiosis; meiotic DNA double-strand break formation; meiotic chromosome segregation; multicellular organism reproduction; reciprocal meiotic recombination; regulation of telomere maintenance; response to gamma radiation; response to ionizing radiation; sister chromatid cohesion; synapsis; synaptonemal complex assembly; telomere maintenance in response …	GO:0003677	DNA binding
Essex	10	GLYMA_12G022800	1.1583	0.00289106	GO:0009826 GO:0009828	plant-type cell wall loosening; unidimensional cell growth
Essex	10	GLYMA_12G023500	-1.26914	0.000749369			GO:0005509	calcium ion binding
Essex	10	GLYMA_12G026100	-1.76306	0.00450803	GO:0008150	biological process	GO:0003674	molecular function
Essex	10	GLYMA_12G031300	2.02987	0.000887618	GO:0007623 GO:0019761	circadian rhythm; glucosinolate biosynthetic process
Essex	10	GLYMA_12G048400	-1.67325	3.39894e-05	GO:0008150	biological process	GO:0003674	molecular function
Essex	10	GLYMA_12G054100	2.09886	0.00109882	GO:0005975	carbohydrate metabolic process	GO:0003824 GO:0004553 GO:0043169	catalytic activity; cation binding; hydrolase activity, hydrolyzing O-glycosyl compounds
Essex	10	GLYMA_12G054300	2.06288	0.0049326	GO:0005975	carbohydrate metabolic process	GO:0003824 GO:0004553 GO:0043169	catalytic activity; cation binding; hydrolase activity, hydrolyzing O-glycosyl compounds
Essex	10	GLYMA_12G071800	-1.12568	0.000418213	GO:0006486 GO:0008150	biological process; protein glycosylation	GO:0016787	hydrolase activity
Essex	10	GLYMA_12G076800	1.81679	0.000239487	GO:0006811 GO:0006813 GO:0055085	ion transport; potassium ion transport; transmembrane transport	GO:0005216 GO:0005249 GO:0005261 GO:0005516 GO:0030551	calmodulin binding; cation channel activity; cyclic nucleotide binding; ion channel activity; voltage-gated potassium channel activity
Essex	10	GLYMA_12G079500	1.37199	0.00145192	GO:0030001	metal ion transport	GO:0046872	metal ion binding
Essex	10	GLYMA_12G087200	2.4668	0.00149568	GO:0007165 GO:0009414 GO:0009611 GO:0009620 GO:0009695 GO:0009723 GO:0009733 GO:0009738 GO:0009753 GO:0009867 GO:0042538 GO:0055114	abscisic acid mediated signaling pathway; hyperosmotic salinity response; jasmonic acid biosynthetic process; jasmonic acid mediated signaling pathway; oxidation-reduction process; response to auxin stimulus; response to ethylene stimulus; response to fungus; response to jasmonic acid stimulus; response to water deprivation; response to wounding; signal transduction	GO:0005506 GO:0009055 GO:0016705 GO:0018685 GO:0019825 GO:0020037	alkane 1-monooxygenase activity; electron carrier activity; heme binding; iron ion binding; oxidoreductase activity, acting on paired donors, with incorporation or reduction of molecular oxygen; oxygen binding
Essex	10	GLYMA_12G093600	1.27236	0.00950572	GO:0008150	biological process	GO:0003674	molecular function
Essex	10	GLYMA_12G097200	2.68048	0.00010644	GO:0006468	protein phosphorylation	GO:0004672 GO:0004674 GO:0005524 GO:0016301 GO:0016772	ATP binding; kinase activity; protein kinase activity; protein serine/threonine kinase activity; transferase activity, transferring phosphorus-containing groups
Essex	10	GLYMA_12G104600	5.74445	0.000100999	GO:0006355 GO:0009651 GO:0009723 GO:0009733 GO:0009751 GO:0009753	regulation of transcription, DNA-dependent; response to auxin stimulus; response to ethylene stimulus; response to jasmonic acid stimulus; response to salicylic acid stimulus; response to salt stress	GO:0003677 GO:0003700	DNA binding; sequence-specific DNA binding transcription factor activity
Essex	10	GLYMA_12G104800	4.92565	0.000141033	GO:0006355 GO:0009651 GO:0009723 GO:0009733 GO:0009751 GO:0009753	regulation of transcription, DNA-dependent; response to auxin stimulus; response to ethylene stimulus; response to jasmonic acid stimulus; response to salicylic acid stimulus; response to salt stress	GO:0003677 GO:0003700	DNA binding; sequence-specific DNA binding transcription factor activity
Essex	10	GLYMA_12G109800	-1.45169	0.00229692	GO:0006598 GO:0009611 GO:0009698 GO:0009805 GO:0009809 GO:0009963 GO:0016126 GO:0042398 GO:0051555	cellular modified amino acid biosynthetic process; coumarin biosynthetic process; flavonol biosynthetic process; lignin biosynthetic process; phenylpropanoid metabolic process; polyamine catabolic process; positive regulation of flavonoid biosynthetic process; response to wounding; sterol biosynthetic process	GO:0030744 GO:0030755 GO:0033799 GO:0047763	caffeate O-methyltransferase activity; luteolin O-methyltransferase activity; myricetin 3'-O-methyltransferase activity; quercetin 3-O-methyltransferase activity
Essex	10	GLYMA_12G110000	-1.41578	0.00531432
Essex	10	GLYMA_12G132200	1.97275	9.42396e-05	GO:0006952 GO:0007165	defense response; signal transduction	GO:0043531	ADP binding
Essex	10	GLYMA_12G136400	-3.09002	0.0023763	GO:0006661 GO:0006662 GO:0045454	cell redox homeostasis; glycerol ether metabolic process; phosphatidylinositol biosynthetic process	GO:0003756 GO:0009055 GO:0015035	electron carrier activity; protein disulfide isomerase activity; protein disulfide oxidoreductase activity
Essex	10	GLYMA_12G143200	1.2318	0.00320066	GO:0006468 GO:0048544 GO:0048765	protein phosphorylation; recognition of pollen; root hair cell differentiation	GO:0004672 GO:0004674 GO:0004713 GO:0005524 GO:0016772 GO:0030246	ATP binding; carbohydrate binding; protein kinase activity; protein serine/threonine kinase activity; protein tyrosine kinase activity; transferase activity, transferring phosphorus-containing groups
Essex	10	GLYMA_12G167400	3.90059	2.51598e-07	GO:0005975 GO:0009414 GO:0042538 GO:0046482	carbohydrate metabolic process; hyperosmotic salinity response; para-aminobenzoic acid metabolic process; response to water deprivation	GO:0004462	lactoylglutathione lyase activity
Essex	10	GLYMA_12G170500	1.92892	9.77956e-05	GO:0006811 GO:0006813 GO:0009737 GO:0010264 GO:0042391 GO:0055085	ion transport; myo-inositol hexakisphosphate biosynthetic process; potassium ion transport; regulation of membrane potential; response to abscisic acid stimulus; transmembrane transport	GO:0005216 GO:0005242 GO:0005249 GO:0005515 GO:0030551 GO:0042802	cyclic nucleotide binding; identical protein binding; inward rectifier potassium channel activity; ion channel activity; protein binding; voltage-gated potassium channel activity
Essex	10	GLYMA_12G178200	1.25049	0.00246592	GO:0008150	biological process	GO:0003674	molecular function
Essex	10	GLYMA_12G181100	-1.87707	0.00480053	GO:0015812	gamma-aminobutyric acid transport	GO:0015185	gamma-aminobutyric acid transmembrane transporter activity
Essex	10	GLYMA_12G191900	-1.19975	0.00584815	GO:0000003 GO:0000712 GO:0006974 GO:0007126 GO:0009737 GO:0031935 GO:0051570	meiosis; regulation of chromatin silencing; regulation of histone H3-K9 methylation; reproduction; resolution of meiotic recombination intermediates; response to DNA damage stimulus; response to abscisic acid stimulus	GO:0000166 GO:0003677 GO:0003689 GO:0005524 GO:0017111	ATP binding; DNA binding; DNA clamp loader activity; nucleoside-triphosphatase activity; nucleotide binding
Essex	10	GLYMA_12G203100	-1.07719	0.00222288	GO:0006355 GO:0009651 GO:2000070	regulation of response to water deprivation; regulation of transcription, DNA-dependent; response to salt stress	GO:0003677 GO:0003700	DNA binding; sequence-specific DNA binding transcription factor activity
Essex	10	GLYMA_12G209900	1.21745	0.00355524	GO:0006355	regulation of transcription, DNA-dependent	GO:0003677 GO:0003700	DNA binding; sequence-specific DNA binding transcription factor activity
Essex	10	GLYMA_12G222500	1.59747	2.68402e-06	GO:0009611 GO:0009620 GO:0009695 GO:0009753	jasmonic acid biosynthetic process; response to fungus; response to jasmonic acid stimulus; response to wounding	GO:0003674	molecular function
Essex	10	GLYMA_12G226700	1.071	0.00455884	GO:0008150	biological process
Essex	10	GLYMA_12G238300	1.8042	0.00228636
Essex	10	GLYMA_13G029200	1.9655	0.0055719	GO:0006508	proteolysis	GO:0004185	serine-type carboxypeptidase activity
Essex	10	GLYMA_13G035800	1.2765	0.000864102	GO:0006468	protein phosphorylation	GO:0004672 GO:0004674 GO:0005509 GO:0005524 GO:0016301 GO:0016772	ATP binding; calcium ion binding; kinase activity; protein kinase activity; protein serine/threonine kinase activity; transferase activity, transferring phosphorus-containing groups
Essex	10	GLYMA_13G035900	1.60083	0.00317684	GO:0006468	protein phosphorylation	GO:0004672 GO:0004674 GO:0005509 GO:0005524 GO:0016301 GO:0016772	ATP binding; calcium ion binding; kinase activity; protein kinase activity; protein serine/threonine kinase activity; transferase activity, transferring phosphorus-containing groups
Essex	10	GLYMA_13G036600	-1.31663	0.00719561	GO:0006511 GO:0010286 GO:0051603 GO:1901332	heat acclimation; negative regulation of lateral root development; proteolysis involved in cellular protein catabolic process; ubiquitin-dependent protein catabolic process	GO:0004842	ubiquitin-protein ligase activity
Essex	10	GLYMA_13G076900	1.38683	0.00556587	GO:0016126 GO:0046520 GO:0055114	oxidation-reduction process; sphingoid biosynthetic process; sterol biosynthetic process	GO:0005507 GO:0008447 GO:0016491	L-ascorbate oxidase activity; copper ion binding; oxidoreductase activity
Essex	10	GLYMA_13G090700	-1.54367	0.00137098
Essex	10	GLYMA_13G091200	-1.40416	0.00351842	GO:0000038 GO:0006723 GO:0010025 GO:0042335 GO:0043447 GO:0048235	alkane biosynthetic process; cuticle development; cuticle hydrocarbon biosynthetic process; pollen sperm cell differentiation; very long-chain fatty acid metabolic process; wax biosynthetic process	GO:0000166 GO:0003824 GO:0005506 GO:0016491	catalytic activity; iron ion binding; nucleotide binding; oxidoreductase activity
Essex	10	GLYMA_13G093800	-1.48934	0.000659018	GO:0006355 GO:0042631	cellular response to water deprivation; regulation of transcription, DNA-dependent	GO:0003700 GO:0008270	sequence-specific DNA binding transcription factor activity; zinc ion binding
Essex	10	GLYMA_13G094900	1.63974	0.000523126	GO:0005975 GO:0006073 GO:0009408 GO:0009409 GO:0009611 GO:0009612 GO:0009664 GO:0009733 GO:0009741 GO:0010200 GO:0010583	carbohydrate metabolic process; cellular glucan metabolic process; plant-type cell wall organization; response to auxin stimulus; response to brassinosteroid stimulus; response to chitin; response to cold; response to cyclopentenone; response to heat; response to mechanical stimulus; response to wounding	GO:0004553 GO:0016762 GO:0016798	hydrolase activity, acting on glycosyl bonds; hydrolase activity, hydrolyzing O-glycosyl compounds; xyloglucan:xyloglucosyl transferase activity
Essex	10	GLYMA_13G095000	1.54539	0.00573772	GO:0005975 GO:0006073	carbohydrate metabolic process; cellular glucan metabolic process	GO:0004553 GO:0016762 GO:0016798	hydrolase activity, acting on glycosyl bonds; hydrolase activity, hydrolyzing O-glycosyl compounds; xyloglucan:xyloglucosyl transferase activity
Essex	10	GLYMA_13G099000	-1.11433	0.00336778	GO:0008150 GO:0009954 GO:0010227 GO:0048439	biological process; floral organ abscission; flower morphogenesis; proximal/distal pattern formation
Essex	10	GLYMA_13G104100	1.49154	0.000157693	GO:0007020 GO:0009736 GO:0055114	cytokinin mediated signaling pathway; microtubule nucleation; oxidation-reduction process	GO:0008131 GO:0016491	oxidoreductase activity; primary amine oxidase activity
Essex	10	GLYMA_13G108300	1.23832	0.00795822	GO:0008150	biological process	GO:0003674	molecular function
Essex	10	GLYMA_13G110800	1.18698	0.00104344	GO:0000394 GO:0006508 GO:0008152 GO:0009086 GO:0009664 GO:0009832 GO:0010075 GO:0043086 GO:0048653	RNA splicing, via endonucleolytic cleavage and ligation; anther development; metabolic process; methionine biosynthetic process; negative regulation of catalytic activity; plant-type cell wall biogenesis; plant-type cell wall organization; proteolysis; regulation of meristem growth	GO:0004252 GO:0042802	identical protein binding; serine-type endopeptidase activity
Essex	10	GLYMA_13G112000	3.27871	1.4216e-05	GO:0000165 GO:0006612 GO:0007154 GO:0007165 GO:0009409 GO:0009414 GO:0009555 GO:0009611 GO:0009620 GO:0009695 GO:0009723 GO:0009733 GO:0009738 GO:0009753 GO:0009862 GO:0009863 GO:0009867 GO:0009908 GO:0010200 GO:0010363 GO:0030968 GO:0031348 GO:0035556 GO:0042538 GO:0042742 GO:0043069 GO:0050832	MAPK cascade; abscisic acid mediated signaling pathway; cell communication; defense response to bacterium; defense response to fungus; endoplasmic reticulum unfolded protein response; flower development; hyperosmotic salinity response; intracellular signal transduction; jasmonic acid biosynthetic process; jasmonic acid mediated signaling pathway; negative regulation of defense response; negative …	GO:0005515	protein binding
Essex	10	GLYMA_13G119500	-1.20192	0.00563987	GO:0006468 GO:0006970 GO:0007165 GO:0009651 GO:0009737 GO:0010118 GO:0019722	calcium-mediated signaling; protein phosphorylation; response to abscisic acid stimulus; response to osmotic stress; response to salt stress; signal transduction; stomatal movement	GO:0004672 GO:0004674 GO:0004713 GO:0005515 GO:0005524 GO:0016301 GO:0016772	ATP binding; kinase activity; protein binding; protein kinase activity; protein serine/threonine kinase activity; protein tyrosine kinase activity; transferase activity, transferring phosphorus-containing groups
Essex	10	GLYMA_13G121000	-1.2045	0.00476192	GO:0006355 GO:0006826 GO:0010043 GO:0010106 GO:0010167 GO:0015706 GO:0051973	cellular response to iron ion starvation; iron ion transport; nitrate transport; positive regulation of telomerase activity; regulation of transcription, DNA-dependent; response to nitrate; response to zinc ion	GO:0003676 GO:0003700 GO:0008270	nucleic acid binding; sequence-specific DNA binding transcription factor activity; zinc ion binding
Essex	10	GLYMA_13G124900	-1.56168	0.00155553	GO:0008356 GO:0009630 GO:0009956 GO:0051457	asymmetric cell division; gravitropism; maintenance of protein location in nucleus; radial pattern formation	GO:0003700 GO:0005515 GO:0043565	protein binding; sequence-specific DNA binding; sequence-specific DNA binding transcription factor activity
Essex	10	GLYMA_13G164100	1.18386	0.00345683	GO:0080167	response to karrikin	GO:0003674	molecular function
Essex	10	GLYMA_13G167000	1.25273	0.00859988	GO:0006468 GO:0006487 GO:0048544	protein N-linked glycosylation; protein phosphorylation; recognition of pollen	GO:0004672 GO:0004674 GO:0005524 GO:0016301 GO:0016772 GO:0030246	ATP binding; carbohydrate binding; kinase activity; protein kinase activity; protein serine/threonine kinase activity; transferase activity, transferring phosphorus-containing groups
Essex	10	GLYMA_13G168700	-2.52795	3.05325e-05	GO:0008152 GO:0009611 GO:0046686 GO:0055114	metabolic process; oxidation-reduction process; response to cadmium ion; response to wounding	GO:0000166 GO:0016616 GO:0048037 GO:0051287	NAD binding; cofactor binding; nucleotide binding; oxidoreductase activity, acting on the CH-OH group of donors, NAD or NADP as acceptor
Essex	10	GLYMA_13G170600	1.15676	0.00908634	GO:0008152 GO:0046686 GO:0055114	metabolic process; oxidation-reduction process; response to cadmium ion	GO:0004028 GO:0004029 GO:0005524 GO:0016491	3-chloroallyl aldehyde dehydrogenase activity; ATP binding; aldehyde dehydrogenase (NAD) activity; oxidoreductase activity
Essex	10	GLYMA_13G185000	1.01799	0.00165837	GO:0008150	biological process	GO:0016757	transferase activity, transferring glycosyl groups
Essex	10	GLYMA_13G191200	-1.23009	0.00100088	GO:0009408 GO:0009409 GO:0009414 GO:0009651	response to cold; response to heat; response to salt stress; response to water deprivation	GO:0005509 GO:0005544	calcium-dependent phospholipid binding; calcium ion binding
Essex	10	GLYMA_13G199300	-1.08418	0.00331151	GO:0008150	biological process	GO:0003674	molecular function
Essex	10	GLYMA_13G205400	-1.15525	0.0020521	GO:0008150	biological process	GO:0003674	molecular function
Essex	10	GLYMA_13G215600	-1.29033	0.00735542	GO:0016567 GO:1900425 GO:1901485	negative regulation of defense response to bacterium; positive regulation of transcription factor catabolic process; protein ubiquitination	GO:0004842 GO:0008134 GO:0008270	transcription factor binding; ubiquitin-protein ligase activity; zinc ion binding
Essex	10	GLYMA_13G220500	1.12977	0.00963364			GO:0051087	chaperone binding
Essex	10	GLYMA_13G231500	-2.19071	0.000761113	GO:0006629	lipid metabolic process	GO:0004091 GO:0016788	carboxylesterase activity; hydrolase activity, acting on ester bonds
Essex	10	GLYMA_13G250100	1.22113	3.59558e-05	GO:0008150	biological process	GO:0003674	molecular function
Essex	10	GLYMA_13G265700	1.07101	0.00980395	GO:0006468	protein phosphorylation	GO:0004672 GO:0004674 GO:0005524 GO:0016772	ATP binding; protein kinase activity; protein serine/threonine kinase activity; transferase activity, transferring phosphorus-containing groups
Essex	10	GLYMA_13G267100	1.49036	0.00176292
Essex	10	GLYMA_13G267500	5.35914	1.91368e-06	GO:0000165 GO:0001666 GO:0002679 GO:0006355 GO:0006612 GO:0006944 GO:0009409 GO:0009595 GO:0009617 GO:0009625 GO:0009627 GO:0009697 GO:0009751 GO:0009753 GO:0009759 GO:0009814 GO:0009862 GO:0009863 GO:0009864 GO:0009867 GO:0010120 GO:0010200 GO:0010310 GO:0010363 GO:0019684 GO:0031347 GO:0031348 GO:0035304 GO:0042742 GO:0043069 GO:0043900 GO:0045088 GO:0045892 GO:0050832 GO:0051707 GO:1900056	MAPK cascade; camalexin biosynthetic process; cellular membrane fusion; defense response, incompatible interaction; defense response to bacterium; defense response to fungus; detection of biotic stimulus; indole glucosinolate biosynthetic process; induced systemic resistance, jasmonic acid mediated signaling pathway; jasmonic acid mediated signaling pathway; negative regulation of defense respons…	GO:0003700 GO:0005515 GO:0043565	protein binding; sequence-specific DNA binding; sequence-specific DNA binding transcription factor activity
Essex	10	GLYMA_13G267600	3.79612	0.00140368	GO:0000165 GO:0001666 GO:0002679 GO:0006355 GO:0006612 GO:0006944 GO:0009409 GO:0009595 GO:0009617 GO:0009625 GO:0009627 GO:0009697 GO:0009751 GO:0009753 GO:0009759 GO:0009814 GO:0009862 GO:0009863 GO:0009864 GO:0009867 GO:0010120 GO:0010200 GO:0010310 GO:0010363 GO:0019684 GO:0031347 GO:0031348 GO:0035304 GO:0042742 GO:0043069 GO:0043900 GO:0045088 GO:0045892 GO:0050832 GO:0051707 GO:1900056	MAPK cascade; camalexin biosynthetic process; cellular membrane fusion; defense response, incompatible interaction; defense response to bacterium; defense response to fungus; detection of biotic stimulus; indole glucosinolate biosynthetic process; induced systemic resistance, jasmonic acid mediated signaling pathway; jasmonic acid mediated signaling pathway; negative regulation of defense respons…	GO:0003700 GO:0005515 GO:0043565	protein binding; sequence-specific DNA binding; sequence-specific DNA binding transcription factor activity
Essex	10	GLYMA_13G267700	1.4088	0.00949928	GO:0000165 GO:0001666 GO:0002679 GO:0006355 GO:0006612 GO:0006944 GO:0009409 GO:0009595 GO:0009617 GO:0009625 GO:0009627 GO:0009697 GO:0009751 GO:0009753 GO:0009759 GO:0009814 GO:0009862 GO:0009863 GO:0009864 GO:0009867 GO:0010120 GO:0010200 GO:0010310 GO:0010363 GO:0019684 GO:0031347 GO:0031348 GO:0035304 GO:0042742 GO:0043069 GO:0043900 GO:0045088 GO:0045892 GO:0050832 GO:0051707 GO:1900056	MAPK cascade; camalexin biosynthetic process; cellular membrane fusion; defense response, incompatible interaction; defense response to bacterium; defense response to fungus; detection of biotic stimulus; indole glucosinolate biosynthetic process; induced systemic resistance, jasmonic acid mediated signaling pathway; jasmonic acid mediated signaling pathway; negative regulation of defense respons…	GO:0003700 GO:0005515 GO:0043565	protein binding; sequence-specific DNA binding; sequence-specific DNA binding transcription factor activity
Essex	10	GLYMA_13G275800	1.19752	0.00979939			GO:0005507 GO:0009055	copper ion binding; electron carrier activity
Essex	10	GLYMA_13G276600	-1.26949	0.000272849	GO:0016051	carbohydrate biosynthetic process	GO:0008375 GO:0016757	acetylglucosaminyltransferase activity; transferase activity, transferring glycosyl groups
Essex	10	GLYMA_13G279100	2.45594	4.7435e-06	GO:0008150	biological process	GO:0003674	molecular function
Essex	10	GLYMA_13G285300	1.77659	0.00284182	GO:0010043 GO:0055114 GO:0071281	cellular response to iron ion; oxidation-reduction process; response to zinc ion	GO:0004497 GO:0005506 GO:0009055 GO:0016705 GO:0019825 GO:0020037	electron carrier activity; heme binding; iron ion binding; monooxygenase activity; oxidoreductase activity, acting on paired donors, with incorporation or reduction of molecular oxygen; oxygen binding
Essex	10	GLYMA_13G285400	1.26792	0.00837774	GO:0006355	regulation of transcription, DNA-dependent	GO:0003700	sequence-specific DNA binding transcription factor activity
Essex	10	GLYMA_13G298600	-1.50172	7.54285e-05	GO:0006355 GO:0009651 GO:2000070	regulation of response to water deprivation; regulation of transcription, DNA-dependent; response to salt stress	GO:0003677 GO:0003700	DNA binding; sequence-specific DNA binding transcription factor activity
Essex	10	GLYMA_13G301700	1.23562	0.00780407	GO:0009611	response to wounding	GO:0003674	molecular function
Essex	10	GLYMA_13G304400	1.64078	0.000887618	GO:0005975 GO:0006073 GO:0010075	carbohydrate metabolic process; cellular glucan metabolic process; regulation of meristem growth	GO:0004553 GO:0016762 GO:0016798	hydrolase activity, acting on glycosyl bonds; hydrolase activity, hydrolyzing O-glycosyl compounds; xyloglucan:xyloglucosyl transferase activity
Essex	10	GLYMA_13G311000	1.13322	0.00905799	GO:0007155	cell adhesion	GO:0003674	molecular function
Essex	10	GLYMA_13G319200	1.24438	0.00684557	GO:0008283	cell proliferation	GO:0008083	growth factor activity
Essex	10	GLYMA_13G322900	1.28895	0.00515517	GO:0006355	regulation of transcription, DNA-dependent	GO:0003677 GO:0003700	DNA binding; sequence-specific DNA binding transcription factor activity
[truncated: 1,196 more rows]

## Sheet: Supplementary Table 4
Supplementary Table 4. Intersecting sets of DEGs from each of the five soybean lines found at 5-DPI and/or 10-DPI. Genes within the sets are mutually exclusive (ie. distinctly shared or unique), with comparisons having been partitioned by time (5-DPI and 10-DPI) and differential regulation (upregulated/positive or downregulated/negative). Values correspond to the Log2 fold change of the DEG in th…
[truncated: 2,160 more rows]

[truncated: 1 more sheets: Supplementary Figure 1]
